# Supplementary material for: Binodal, wireless epidermal electronic systems with in-sensor analytics for neonatal intensive care
Source: Science. 2019 Mar 1;363(6430):eaau0780. doi: 10.1126/science.aau0780 (PMC6510306; doi:10.1126/science.aau0780)
Supplement: Supplementary file 2 [file Science-363-eaau0780_S2.xlsx]

## Sheet: Subject 1 HR
HR_Gold Standard (bpm)	HR_ECG EES (bpm)	Mean (bpm)	Difference (bpm)	Mean Difference (bpm)	Standard Deviation (bpm)
80	80.6	80.3	-0.6	0.00877863	1.16165
80	80.1	80.05	-0.1
79	80.3	79.65	-1.3
79	79.3	79.15	-0.3
79	76.8	77.9	2.2
79	77.4	78.2	1.6
78	76.9	77.45	1.1
78	77	77.5	1
78	78.4	78.2	-0.4
78	79.1	78.55	-1.1
79	78.5	78.75	0.5
79	78.7	78.85	0.3
79	78.7	78.85	0.3
79	78.6	78.8	0.4
79	78.6	78.8	0.4
79	78.6	78.8	0.4
79	79.3	79.15	-0.3
79	79.2	79.1	-0.2
79	79.3	79.15	-0.3
79	79.3	79.15	-0.3
79	79.1	79.05	-0.1
79	78.5	78.75	0.5
79	78.5	78.75	0.5
79	79	79	0
79	78.6	78.8	0.4
80	79.4	79.7	0.6
80	79.8	79.9	0.2
81	79.9	80.45	1.1
81	80.3	80.65	0.7
80	80.7	80.35	-0.7
80	80.3	80.15	-0.3
80	81	80.5	-1
80	81	80.5	-1
80	80.4	80.2	-0.4
80	80.3	80.15	-0.3
79	80.4	79.7	-1.4
79	80.1	79.55	-1.1
79	80.2	79.6	-1.2
79	79.2	79.1	-0.2
78	79.1	78.55	-1.1
78	79.3	78.65	-1.3
77	78.9	77.95	-1.9
77	77.4	77.2	-0.4
76	76.2	76.1	-0.2
76	76	76	0
75	75.9	75.45	-0.9
75	75.7	75.35	-0.7
75	75.3	75.15	-0.3
75	75.1	75.05	-0.1
75	75	75	0
75	75.1	75.05	-0.1
75	75.2	75.1	-0.2
75	74.5	74.75	0.5
75	74.3	74.65	0.7
75	74.6	74.8	0.4
76	75.2	75.6	0.8
76	75.3	75.65	0.7
76	75.6	75.8	0.4
76	75.9	75.95	0.1
77	76.9	76.95	0.1
77	78.9	77.95	-1.9
78	78.6	78.3	-0.6
78	77.1	77.55	0.9
77	76.6	76.8	0.4
77	76.7	76.85	0.3
77	77	77	0
77	77.2	77.1	-0.2
78	76.5	77.25	1.5
78	76.4	77.2	1.6
78	77.1	77.55	0.9
78	78.8	78.4	-0.8
79	79	79	0
79	78.5	78.75	0.5
78	78.2	78.1	-0.2
78	78.4	78.2	-0.4
78	79.4	78.7	-1.4
78	79.2	78.6	-1.2
78	77	77.5	1
78	77	77.5	1
77	76.9	76.95	0.1
77	78.5	77.75	-1.5
77	78.8	77.9	-1.8
77	78.7	77.85	-1.7
78	77.8	77.9	0.2
78	77.2	77.6	0.8
76	77	76.5	-1
76	77	76.5	-1
77	77.1	77.05	-0.1
77	75.4	76.2	1.6
77	75.6	76.3	1.4
77	76	76.5	1
77	78.4	77.7	-1.4
77	78.7	77.85	-1.7
77	77.8	77.4	-0.8
77	76.4	76.7	0.6
76	75.5	75.75	0.5
76	75.2	75.6	0.8
77	75.2	76.1	1.8
77	75.5	76.25	1.5
77	75.8	76.4	1.2
77	76.5	76.75	0.5
77	77.9	77.45	-0.9
77	78.4	77.7	-1.4
78	77.8	77.9	0.2
78	77.5	77.75	0.5
79	77.4	78.2	1.6
79	79.5	79.25	-0.5
79	79.2	79.1	-0.2
79	79.4	79.2	-0.4
80	79	79.5	1
80	78.5	79.25	1.5
79	80.8	79.9	-1.8
79	80.7	79.85	-1.7
80	81	80.5	-1
80	79.5	79.75	0.5
79	79.2	79.1	-0.2
79	79.5	79.25	-0.5
78	79.3	78.65	-1.3
78	78.7	78.35	-0.7
78	77.5	77.75	0.5
78	77.1	77.55	0.9
77	77.5	77.25	-0.5
77	77.7	77.35	-0.7
78	78	78	0
78	76.8	77.4	1.2
78	76.4	77.2	1.6
78	76.8	77.4	1.2
77	78.7	77.85	-1.7
77	79.2	78.1	-2.2
78	79.2	78.6	-1.2
78	78.2	78.1	-0.2
79	77	78	2
79	77	78	2
80	77.4	78.7	2.6
80	79.2	79.6	0.8
82	80.7	81.35	1.3
82	81.8	81.9	0.2
83	83.4	83.2	-0.4
83	83.7	83.35	-0.7
84	82.9	83.45	1.1
84	83.6	83.8	0.4
85	82.8	83.9	2.2
85	82.7	83.85	2.3
86	83.3	84.65	2.7
86	84.6	85.3	1.4
89	86.4	87.7	2.6
89	88.1	88.55	0.9
89	88.2	88.6	0.8
89	90.6	89.8	-1.6
90	90	90	0
90	89.8	89.9	0.2
89	89.8	89.4	-0.8
89	89.8	89.4	-0.8
89	88.5	88.75	0.5
89	88.1	88.55	0.9
91	89.8	90.4	1.2
91	87.8	89.4	3.2
93	89.4	91.2	3.6
93	92.6	92.8	0.4
94	90.7	92.35	3.3
94	93.2	93.6	0.8
95	94.1	94.55	0.9
95	94.4	94.7	0.6
95	95.1	95.05	-0.1
95	95.7	95.35	-0.7
95	94.9	94.95	0.1
94	94.4	94.2	-0.4
94	94.6	94.3	-0.6
94	92.6	93.3	1.4
94	93.3	93.65	0.7
94	94	94	0
94	94	94	0
94	94.8	94.4	-0.8
93	95	94	-2
93	94.3	93.65	-1.3
90	91.8	90.9	-1.8
90	91.2	90.6	-1.2
88	91.8	89.9	-3.8
88	88.4	88.2	-0.4
87	87.7	87.35	-0.7
87	89.3	88.15	-2.3
86	86.1	86.05	-0.1
86	86.4	86.2	-0.4
86	86.5	86.25	-0.5
86	86.1	86.05	-0.1
85	84.7	84.85	0.3
85	85.5	85.25	-0.5
86	85.9	85.95	0.1
86	85.3	85.65	0.7
86	86.7	86.35	-0.7
86	86.6	86.3	-0.6
86	86.1	86.05	-0.1
86	86.4	86.2	-0.4
87	87	87	0
87	86.3	86.65	0.7
88	86.3	87.15	1.7
88	87.5	87.75	0.5
89	87.2	88.1	1.8
89	87.6	88.3	1.4
92	88.3	90.15	3.7
92	89.5	90.75	2.5
94	90.6	92.3	3.4
94	92.8	93.4	1.2
95	94.3	94.65	0.7
95	95.4	95.2	-0.4
95	95.3	95.15	-0.3
95	95.4	95.2	-0.4
95	94.3	94.65	0.7
95	94	94.5	1
95	95.3	95.15	-0.3
95	96.7	95.85	-1.7
94	95.2	94.6	-1.2
94	95.5	94.75	-1.5
94	94.8	94.4	-0.8
94	93.6	93.8	0.4
92	94.1	93.05	-2.1
92	92.7	92.35	-0.7
90	92.6	91.3	-2.6
90	91.4	90.7	-1.4
89	89.7	89.35	-0.7
89	89	89	0
89	88.7	88.85	0.3
89	89.1	89.05	-0.1
90	88.8	89.4	1.2
90	89.9	89.95	0.1
90	90.2	90.1	-0.2
90	89.8	89.9	0.2
90	90.2	90.1	-0.2
90	90.2	90.1	-0.2
91	90.2	90.6	0.8
91	89.8	90.4	1.2
91	90.2	90.6	0.8
91	91.4	91.2	-0.4
92	91.2	91.6	0.8
92	92.3	92.15	-0.3
91	92.6	91.8	-1.6
91	93.3	92.15	-2.3
91	91.9	91.45	-0.9
91	91.5	91.25	-0.5
90	90.3	90.15	-0.3
90	89.4	89.7	0.6
89	89.3	89.15	-0.3
89	89	89	0
89	89.3	89.15	-0.3
89	89.6	89.3	-0.6
88	89.3	88.65	-1.3
88	89.2	88.6	-1.2
86	89.6	87.8	-3.6
86	87.5	86.75	-1.5
85	85.9	85.45	-0.9
85	86	85.5	-1
85	84.4	84.7	0.6
85	84.3	84.65	0.7
84	83.6	83.8	0.4
84	83.9	83.95	0.1
84	83.9	83.95	0.1
84	83.7	83.85	0.3
84	84.5	84.25	-0.5
84	85.5	84.75	-1.5
83	84.8	83.9	-1.8
83	83.9	83.45	-0.9
83	82.6	82.8	0.4

## Sheet: Subject 2 HR
HR_Gold Standard (bpm)	HR_ECG EES (bpm)	Mean (bpm)	Difference (bpm)	Mean Difference (bpm)	Standard Deviation (bpm)
82	80.4	81.2	1.6	0.20069	1.51878
82	81	81.5	1
82	79.8	80.9	2.2
82	79.9	80.95	2.1
82	80.1	81.05	1.9
82	80.1	81.05	1.9
80	80.2	80.1	-0.2
80	80.6	80.3	-0.6
80	81.2	80.6	-1.2
80	81.3	80.65	-1.3
80	80.8	80.4	-0.8
80	81.2	80.6	-1.2
82	81.4	81.7	0.6
82	81.1	81.55	0.9
82	80.6	81.3	1.4
82	81.9	81.95	0.1
82	82	82	0
82	81.8	81.9	0.2
82	81.7	81.85	0.3
82	82	82	0
82	82	82	0
82	82.3	82.15	-0.3
82	82.6	82.3	-0.6
82	83.1	82.55	-1.1
82	83.7	82.85	-1.7
82	83.4	82.7	-1.4
82	83.8	82.9	-1.8
82	85.1	83.55	-3.1
85	85.4	85.2	-0.4
85	85	85	0
85	85.8	85.4	-0.8
85	86	85.5	-1
85	85.7	85.35	-0.7
85	85.5	85.25	-0.5
85	85.5	85.25	-0.5
85	85.5	85.25	-0.5
85	85.3	85.15	-0.3
85	84.4	84.7	0.6
85	84.9	84.95	0.1
85	85.4	85.2	-0.4
85	84.8	84.9	0.2
85	84.6	84.8	0.4
85	84.3	84.65	0.7
85	84	84.5	1
82	83.5	82.75	-1.5
82	82.4	82.2	-0.4
82	81.2	81.6	0.8
82	79.9	80.95	2.1
82	78.9	80.45	3.1
82	78.5	80.25	3.5
82	77.9	79.95	4.1
82	78.1	80.05	3.9
82	78.6	80.3	3.4
82	79.7	80.85	2.3
79	79.3	79.15	-0.3
79	79.4	79.2	-0.4
79	79	79	0
79	79.3	79.15	-0.3
79	79.6	79.3	-0.6
79	79.6	79.3	-0.6
80	80.3	80.15	-0.3
80	80.7	80.35	-0.7
80	80.2	80.1	-0.2
80	79.9	79.95	0.1
80	78.5	79.25	1.5
80	77.7	78.85	2.3
80	76.8	78.4	3.2
80	77.6	78.8	2.4
80	77.8	78.9	2.2
80	77.7	78.85	2.3
78	78.1	78.05	-0.1
78	78.2	78.1	-0.2
78	77.9	77.95	0.1
78	79.1	78.55	-1.1
78	79.1	78.55	-1.1
78	79.3	78.65	-1.3
80	79.9	79.95	0.1
80	79.8	79.9	0.2
80	80.8	80.4	-0.8
80	80.6	80.3	-0.6
80	79.7	79.85	0.3
80	78.7	79.35	1.3
80	78.9	79.45	1.1
80	79.4	79.7	0.6
80	79.5	79.75	0.5
80	79.7	79.85	0.3
79	79.3	79.15	-0.3
79	79.6	79.3	-0.6
79	79.6	79.3	-0.6
79	78.9	78.95	0.1
79	78.1	78.55	0.9
79	78.2	78.6	0.8
79	79	79	0
79	78.9	78.95	0.1
79	79.1	79.05	-0.1
79	78.8	78.9	0.2
79	78.8	78.9	0.2
79	80	79.5	-1
79	80.4	79.7	-1.4
79	80.6	79.8	-1.6
79	80.6	79.8	-1.6
79	81.3	80.15	-2.3
80	81.3	80.65	-1.3
80	81.5	80.75	-1.5
80	81.7	80.85	-1.7
80	81.6	80.8	-1.6
80	81.7	80.85	-1.7
80	81.4	80.7	-1.4
81	81	81	0
81	80.9	80.95	0.1
81	81	81	0
81	80.8	80.9	0.2
81	80.7	80.85	0.3
81	80.4	80.7	0.6
81	80.4	80.7	0.6
81	80.5	80.75	0.5
81	79.8	80.4	1.2
81	79.7	80.35	1.3
80	80.1	80.05	-0.1
80	79.7	79.85	0.3
80	79.3	79.65	0.7
80	78.2	79.1	1.8
80	76.6	78.3	3.4
80	76.4	78.2	3.6
80	77.9	78.95	2.1
80	79.2	79.6	0.8
80	80.5	80.25	-0.5
80	83	81.5	-3
80	83.6	81.8	-3.6
80	84.2	82.1	-4.2
80	82.9	81.45	-2.9
80	81.5	80.75	-1.5
80	81	80.5	-1
80	79.5	79.75	0.5
82	79	80.5	3
82	78.3	80.15	3.7
82	78.2	80.1	3.8
82	79.7	80.85	2.3
82	81.3	81.65	0.7
82	81.4	81.7	0.6
81	80.5	80.75	0.5
81	80	80.5	1
80	80.1	80.05	-0.1
80	79.6	79.8	0.4
80	79.6	79.8	0.4

## Sheet: Subject 3 HR
HR_Gold Standard (bpm)	HR_ECG EES (bpm)	Mean (bpm)	Difference (bpm)	Mean Difference (bpm)	Standard Deviation (bpm)
85	85.9	85.45	-0.9	0.116592	3.97128
85	86	85.5	-1
87	85.1	86.05	1.9
87	84.7	85.85	2.3
89	85	87	4
89	86.4	87.7	2.6
86	87.5	86.75	-1.5
86	87.4	86.7	-1.4
85	88.3	86.65	-3.3
85	88.2	86.6	-3.2
87	88.7	87.85	-1.7
87	90.2	88.6	-3.2
86	90.1	88.05	-4.1
86	86.8	86.4	-0.8
89	86.3	87.65	2.7
89	85.5	87.25	3.5
89	85.8	87.4	3.2
89	85.8	87.4	3.2
88	83.9	85.95	4.1
88	85	86.5	3
87	84	85.5	3
87	84.8	85.9	2.2
84	85.4	84.7	-1.4
84	85.1	84.55	-1.1
84	86.5	85.25	-2.5
84	88.2	86.1	-4.2
85	89.3	87.15	-4.3
85	89.7	87.35	-4.7
85	87.6	86.3	-2.6
85	87.9	86.45	-2.9
88	88.4	88.2	-0.4
88	92.6	90.3	-4.6
87	92.9	89.95	-5.9
87	90.3	88.65	-3.3
90	89.4	89.7	0.6
90	88.3	89.15	1.7
89	87.6	88.3	1.4
89	88.9	88.95	0.1
90	88.9	89.45	1.1
90	91.2	90.6	-1.2
91	93.6	92.3	-2.6
91	94	92.5	-3
89	92.7	90.85	-3.7
89	92.5	90.75	-3.5
91	90.8	90.9	0.2
91	90	90.5	1
92	90.3	91.15	1.7
92	89.3	90.65	2.7
92	90.9	91.45	1.1
92	92.2	92.1	-0.2
92	92.5	92.25	-0.5
92	92.7	92.35	-0.7
91	90.1	90.55	0.9
91	86.4	88.7	4.6
92	85.4	88.7	6.6
92	85	88.5	7
89	85.1	87.05	3.9
89	86.3	87.65	2.7
89	88.6	88.8	0.4
89	93.1	91.05	-4.1
86	93.7	89.85	-7.7
86	90.9	88.45	-4.9
89	87.4	88.2	1.6
89	84.8	86.9	4.2
90	80.8	85.4	9.2
90	80.7	85.35	9.3
89	80.4	84.7	8.6
89	79.7	84.35	9.3
88	80	84	8
88	82.5	85.25	5.5
84	84.4	84.2	-0.4
84	84.1	84.05	-0.1
81	84.4	82.7	-3.4
81	84.5	82.75	-3.5
82	84	83	-2
82	84.4	83.2	-2.4
83	85.9	84.45	-2.9
83	86.2	84.6	-3.2
84	86.4	85.2	-2.4
84	87.2	85.6	-3.2
85	89	87	-4
85	89.2	87.1	-4.2
85	88.6	86.8	-3.6
85	87.2	86.1	-2.2
86	87.1	86.55	-1.1
86	86.9	86.45	-0.9
88	88.2	88.1	-0.2
88	88.9	88.45	-0.9
88	88.4	88.2	-0.4
88	88.6	88.3	-0.6
88	88.7	88.35	-0.7
88	88.9	88.45	-0.9
87	88.5	87.75	-1.5
87	88.7	87.85	-1.7
89	86.7	87.85	2.3
89	87.6	88.3	1.4
88	89.2	88.6	-1.2
88	89.7	88.85	-1.7
88	89	88.5	-1
88	87.1	87.55	0.9
89	86.7	87.85	2.3
89	87.4	88.2	1.6
87	90.8	88.9	-3.8
87	90.3	88.65	-3.3
89	89.8	89.4	-0.8
89	80.9	84.95	8.1
90	80.3	85.15	9.7
90	81.3	85.65	8.7
87	83.3	85.15	3.7
87	83.5	85.25	3.5
86	83	84.5	3
86	81.8	83.9	4.2
85	83	84	2
85	84.8	84.9	0.2
81	88.4	84.7	-7.4
81	88	84.5	-7
82	88.1	85.05	-6.1
82	83.1	82.55	-1.1
85	83.2	84.1	1.8
85	85	85	0
84	87.8	85.9	-3.8
84	89.7	86.85	-5.7
86	89.2	87.6	-3.2
86	85.5	85.75	0.5
87	86.3	86.65	0.7
87	88.4	87.7	-1.4
86	89.9	87.95	-3.9
86	90.3	88.15	-4.3
86	87.8	86.9	-1.8
86	85.8	85.9	0.2
89	85.4	87.2	3.6
89	85.8	87.4	3.2
87	86.1	86.55	0.9
87	86.2	86.6	0.8
87	84.4	85.7	2.6
87	81.7	84.35	5.3
87	83.3	85.15	3.7
87	88.3	87.65	-1.3
84	90.9	87.45	-6.9
84	90.2	87.1	-6.2
87	86.6	86.8	0.4
87	80.5	83.75	6.5
87	78.3	82.65	8.7
87	77.7	82.35	9.3
85	79.1	82.05	5.9
85	81.8	83.4	3.2
84	82.5	83.25	1.5
84	83	83.5	1
83	83.6	83.3	-0.6
83	84.7	83.85	-1.7
81	87.6	84.3	-6.6
81	87.1	84.05	-6.1
80	86.5	83.25	-6.5
80	80.9	80.45	-0.9
85	78.1	81.55	6.9
85	76.4	80.7	8.6
85	77.2	81.1	7.8
85	78.2	81.6	6.8
83	81	82	2
83	83.2	83.1	-0.2
82	81.5	81.75	0.5
82	81.3	81.65	0.7
80	81	80.5	-1
80	82.7	81.35	-2.7
79	85.9	82.45	-6.9
79	87.3	83.15	-8.3
82	87.1	84.55	-5.1
82	85.4	83.7	-3.4
83	83.8	83.4	-0.8
83	84.4	83.7	-1.4
84	88	86	-4
84	89	86.5	-5
85	88.4	86.7	-3.4
85	84.8	84.9	0.2
86	80.5	83.25	5.5
86	78.4	82.2	7.6
86	78.7	82.35	7.3
86	79.6	82.8	6.4
85	80.5	82.75	4.5
85	80.3	82.65	4.7
83	79.7	81.35	3.3
83	79.5	81.25	3.5
82	80.1	81.05	1.9
82	81.9	81.95	0.1
79	84.7	81.85	-5.7
79	84.3	81.65	-5.3
80	84.5	82.25	-4.5
80	82.5	81.25	-2.5
82	80	81	2
82	79.9	80.95	2.1
82	80.9	81.45	1.1
82	80.8	81.4	1.2
82	80.1	81.05	1.9
82	79.1	80.55	2.9
83	80.5	81.75	2.5
83	84.8	83.9	-1.8
80	87.2	83.6	-7.2
80	86.7	83.35	-6.7
82	83.2	82.6	-1.2
82	79.8	80.9	2.2
84	78.8	81.4	5.2
84	80.3	82.15	3.7
83	82.4	82.7	0.6
83	84.4	83.7	-1.4
83	83.5	83.25	-0.5
83	80.8	81.9	2.2
83	78.8	80.9	4.2
83	79.1	81.05	3.9
81	81.5	81.25	-0.5
81	84.8	82.9	-3.8
80	85.7	82.85	-5.7
80	86	83	-6
83	84.9	83.95	-1.9
83	85.8	84.4	-2.8
83	87	85	-4
83	87.3	85.15	-4.3
85	87.6	86.3	-2.6
85	85.1	85.05	-0.1
86	81.7	83.85	4.3
86	80.7	83.35	5.3
86	82.5	84.25	3.5
86	84.6	85.3	1.4
86	86.5	86.25	-0.5

## Sheet: Subject 1 SpO2
SpO2_Gold Standard (%)	SpO2_ECG EES (%)	Mean (%)	Difference (%)	Mean Difference (%)	Standard Deviation (%)
100	98	99	2	0.656554	1.60233
100	98	99	2
100	98	99	2
99	98	98.5	1
99	98	98.5	1
99	98	98.5	1
99	98.4	98.7	0.6
99	98.4	98.7	0.6
99	98.4	98.7	0.6
99	99.2	99.1	-0.2
99	99.2	99.1	-0.2
99	99.2	99.1	-0.2
99	99.2	99.1	-0.2
99	99.2	99.1	-0.2
99	99.2	99.1	-0.2
99	99.4	99.2	-0.4
99	99.4	99.2	-0.4
99	99.4	99.2	-0.4
99	100	99.5	-1
99	100	99.5	-1
99	100	99.5	-1
99	99.8	99.4	-0.8
99	99.8	99.4	-0.8
99	99.8	99.4	-0.8
99	100	99.5	-1
99	100	99.5	-1
99	100	99.5	-1
99	99.8	99.4	-0.8
99	99.8	99.4	-0.8
99	99.8	99.4	-0.8
99	99.9	99.45	-0.9
99	99.9	99.45	-0.9
99	99.9	99.45	-0.9
99	100	99.5	-1
99	100	99.5	-1
99	100	99.5	-1
99	98.8	98.9	0.2
99	98.8	98.9	0.2
99	98.8	98.9	0.2
99	97.9	98.45	1.1
100	97.9	98.95	2.1
100	97.9	98.95	2.1
100	99.3	99.65	0.7
100	99.3	99.65	0.7
100	99.3	99.65	0.7
100	99.2	99.6	0.8
100	99.2	99.6	0.8
100	99.2	99.6	0.8
100	98.5	99.25	1.5
100	98.5	99.25	1.5
100	98.5	99.25	1.5
100	95.8	97.9	4.2
99	95.8	97.4	3.2
99	95.8	97.4	3.2
99	96.8	97.9	2.2
99	96.8	97.9	2.2
99	96.8	97.9	2.2
99	97.6	98.3	1.4
99	97.6	98.3	1.4
99	97.6	98.3	1.4
99	98	98.5	1
99	98	98.5	1
99	98	98.5	1
99	96.1	97.55	2.9
99	96.1	97.55	2.9
99	96.1	97.55	2.9
99	99.7	99.35	-0.7
99	99.7	99.35	-0.7
99	99.7	99.35	-0.7
99	96.9	97.95	2.1
99	96.9	97.95	2.1
99	96.9	97.95	2.1
99	98.8	98.9	0.2
99	98.8	98.9	0.2
99	98.8	98.9	0.2
99	98.9	98.95	0.1
99	98.9	98.95	0.1
99	98.9	98.95	0.1
99	99	99	0
99	99	99	0
99	99	99	0
99	97.7	98.35	1.3
99	97.7	98.35	1.3
99	97.7	98.35	1.3
99	96.9	97.95	2.1
99	96.9	97.95	2.1
99	96.9	97.95	2.1
99	99.2	99.1	-0.2
99	99.2	99.1	-0.2
99	99.2	99.1	-0.2
99	100	99.5	-1
99	100	99.5	-1
99	100	99.5	-1
99	94.9	96.95	4.1
99	94.9	96.95	4.1
99	94.9	96.95	4.1
99	99.5	99.25	-0.5
99	99.5	99.25	-0.5
99	99.5	99.25	-0.5
99	98.3	98.65	0.7
99	98.3	98.65	0.7
99	98.3	98.65	0.7
99	98.9	98.95	0.1
99	98.9	98.95	0.1
99	98.9	98.95	0.1
99	95.4	97.2	3.6
99	95.4	97.2	3.6
99	95.4	97.2	3.6
99	99.6	99.3	-0.6
99	99.6	99.3	-0.6
99	99.6	99.3	-0.6
99	100	99.5	-1
99	100	99.5	-1
99	100	99.5	-1
99	99.8	99.4	-0.8
99	99.8	99.4	-0.8
99	99.8	99.4	-0.8
99	99.6	99.3	-0.6
99	99.6	99.3	-0.6
99	99.6	99.3	-0.6
99	97.1	98.05	1.9
99	97.1	98.05	1.9
99	97.1	98.05	1.9
99	98.3	98.65	0.7
99	98.3	98.65	0.7
99	98.3	98.65	0.7
99	97.1	98.05	1.9
99	97.1	98.05	1.9
99	97.1	98.05	1.9
99	96.1	97.55	2.9
99	96.1	97.55	2.9
99	96.1	97.55	2.9
99	100	99.5	-1
99	100	99.5	-1
99	100	99.5	-1
99	98.5	98.75	0.5
99	98.5	98.75	0.5
99	98.5	98.75	0.5
99	97.5	98.25	1.5
99	97.5	98.25	1.5
99	97.5	98.25	1.5
99	99.4	99.2	-0.4
99	99.4	99.2	-0.4
99	99.4	99.2	-0.4
99	91.3	95.15	7.7
99	91.3	95.15	7.7
99	91.3	95.15	7.7
99	99.4	99.2	-0.4
99	99.4	99.2	-0.4
99	99.4	99.2	-0.4
99	98.7	98.85	0.3
99	98.7	98.85	0.3
99	98.7	98.85	0.3
99	96.7	97.85	2.3
99	96.7	97.85	2.3
99	96.7	97.85	2.3
99	98	98.5	1
99	98	98.5	1
99	98	98.5	1
99	100	99.5	-1
99	100	99.5	-1
99	100	99.5	-1
99	100	99.5	-1
99	100	99.5	-1
99	100	99.5	-1
99	100	99.5	-1
99	100	99.5	-1
99	100	99.5	-1
99	99.3	99.15	-0.3
99	99.3	99.15	-0.3
99	99.3	99.15	-0.3
99	99.2	99.1	-0.2
99	99.2	99.1	-0.2
99	99.2	99.1	-0.2
99	100	99.5	-1
99	100	99.5	-1
99	100	99.5	-1
99	99.1	99.05	-0.1
99	99.1	99.05	-0.1
99	99.1	99.05	-0.1
99	99.2	99.1	-0.2
99	99.2	99.1	-0.2
99	99.2	99.1	-0.2
99	99.8	99.4	-0.8
99	99.8	99.4	-0.8
99	99.8	99.4	-0.8
99	98.6	98.8	0.4
99	98.6	98.8	0.4
99	98.6	98.8	0.4
99	99.5	99.25	-0.5
99	99.5	99.25	-0.5
99	99.5	99.25	-0.5
99	98.3	98.65	0.7
99	98.3	98.65	0.7
99	98.3	98.65	0.7
99	98.2	98.6	0.8
99	98.2	98.6	0.8
99	98.2	98.6	0.8
99	95.6	97.3	3.4
99	95.6	97.3	3.4
99	95.6	97.3	3.4
99	99.3	99.15	-0.3
99	99.3	99.15	-0.3
99	99.3	99.15	-0.3
99	100	99.5	-1
99	100	99.5	-1
99	100	99.5	-1
99	100	99.5	-1
99	100	99.5	-1
99	100	99.5	-1
99	100	99.5	-1
99	100	99.5	-1
99	100	99.5	-1
99	95.6	97.3	3.4
100	95.6	97.8	4.4
100	95.6	97.8	4.4
100	98.7	99.35	1.3
100	98.7	99.35	1.3
100	98.7	99.35	1.3
100	99.6	99.8	0.4
100	99.6	99.8	0.4
100	99.6	99.8	0.4
100	95.6	97.8	4.4
100	95.6	97.8	4.4
99	95.6	97.3	3.4
99	99.8	99.4	-0.8
99	99.8	99.4	-0.8
99	99.8	99.4	-0.8
99	99.1	99.05	-0.1
99	99.1	99.05	-0.1
99	99.1	99.05	-0.1
99	97.9	98.45	1.1
99	97.9	98.45	1.1
99	97.9	98.45	1.1
99	99.1	99.05	-0.1
99	99.1	99.05	-0.1
99	99.1	99.05	-0.1
99	97.9	98.45	1.1
99	97.9	98.45	1.1
99	97.9	98.45	1.1
99	96.2	97.6	2.8
99	96.2	97.6	2.8
99	96.2	97.6	2.8
99	98.4	98.7	0.6
99	98.4	98.7	0.6
99	98.4	98.7	0.6
99	98.7	98.85	0.3
99	98.7	98.85	0.3
99	98.7	98.85	0.3
99	95.8	97.4	3.2
99	95.8	97.4	3.2
99	95.8	97.4	3.2
99	98.2	98.6	0.8
99	98.2	98.6	0.8
99	98.2	98.6	0.8
99	98.2	98.6	0.8
99	98.2	98.6	0.8
99	98.2	98.6	0.8
99	95.9	97.45	3.1
99	95.9	97.45	3.1
99	95.9	97.45	3.1
99	99.2	99.1	-0.2
99	99.2	99.1	-0.2
99	99.2	99.1	-0.2
99	100	99.5	-1
99	100	99.5	-1
99	100	99.5	-1

## Sheet: Subject 2 SpO2
SpO2_Gold Standard (%)	SpO2_ECG EES (%)	Mean (%)	Difference (%)	Mean Difference (%)	Standard Deviation (%)
100	98.7	99.35	1.3	0.693706	0.566453
100	98.7	99.35	1.3
100	98.7	99.35	1.3
100	99.1	99.55	0.9
100	99.1	99.55	0.9
100	99.1	99.55	0.9
100	97.5	98.75	2.5
100	97.5	98.75	2.5
100	97.5	98.75	2.5
100	98.6	99.3	1.4
99	98.6	98.8	0.4
99	98.6	98.8	0.4
99	99.2	99.1	-0.2
99	99.2	99.1	-0.2
99	99.2	99.1	-0.2
99	99.3	99.15	-0.3
99	99.3	99.15	-0.3
99	99.3	99.15	-0.3
99	99.1	99.05	-0.1
99	99.1	99.05	-0.1
99	99.1	99.05	-0.1
99	98.3	98.65	0.7
99	98.3	98.65	0.7
99	98.3	98.65	0.7
99	98.8	98.9	0.2
99	98.8	98.9	0.2
100	98.8	99.4	1.2
100	99.2	99.6	0.8
100	99.2	99.6	0.8
100	99.2	99.6	0.8
100	99.1	99.55	0.9
100	99.1	99.55	0.9
100	99.1	99.55	0.9
100	99.3	99.65	0.7
100	99.3	99.65	0.7
100	99.3	99.65	0.7
100	99.3	99.65	0.7
100	99.3	99.65	0.7
100	99.3	99.65	0.7
100	99.4	99.7	0.6
100	99.4	99.7	0.6
100	99.4	99.7	0.6
100	99.4	99.7	0.6
100	99.4	99.7	0.6
100	99.4	99.7	0.6
100	99.7	99.85	0.3
100	99.7	99.85	0.3
100	99.7	99.85	0.3
100	99.3	99.65	0.7
100	99.3	99.65	0.7
100	99.3	99.65	0.7
100	99.4	99.7	0.6
100	99.4	99.7	0.6
100	99.4	99.7	0.6
100	98.9	99.45	1.1
100	98.9	99.45	1.1
100	98.9	99.45	1.1
100	98.7	99.35	1.3
99	98.7	98.85	0.3
99	98.7	98.85	0.3
99	98.7	98.85	0.3
99	98.7	98.85	0.3
99	98.7	98.85	0.3
99	98.3	98.65	0.7
99	98.3	98.65	0.7
99	98.3	98.65	0.7
99	99.1	99.05	-0.1
99	99.1	99.05	-0.1
100	99.1	99.55	0.9
100	100	100	0
100	100	100	0
100	100	100	0
100	99.2	99.6	0.8
100	99.2	99.6	0.8
100	99.2	99.6	0.8
100	99.2	99.6	0.8
100	99.2	99.6	0.8
100	99.2	99.6	0.8
100	99.3	99.65	0.7
100	99.3	99.65	0.7
100	99.3	99.65	0.7
100	99.2	99.6	0.8
100	99.2	99.6	0.8
100	99.2	99.6	0.8
100	99.3	99.65	0.7
100	99.3	99.65	0.7
100	99.3	99.65	0.7
100	99.4	99.7	0.6
100	99.4	99.7	0.6
100	99.4	99.7	0.6
100	99.4	99.7	0.6
100	99.4	99.7	0.6
100	99.4	99.7	0.6
100	99.6	99.8	0.4
100	99.6	99.8	0.4
100	99.6	99.8	0.4
100	99.7	99.85	0.3
100	99.7	99.85	0.3
100	99.7	99.85	0.3
100	99.6	99.8	0.4
100	99.6	99.8	0.4
100	99.6	99.8	0.4
100	99.7	99.85	0.3
100	99.7	99.85	0.3
100	99.7	99.85	0.3
100	99.2	99.6	0.8
99	99.2	99.1	-0.2
99	99.2	99.1	-0.2
99	98.7	98.85	0.3
99	98.7	98.85	0.3
99	98.7	98.85	0.3
99	98.7	98.85	0.3
99	98.7	98.85	0.3
99	98.7	98.85	0.3
99	98.7	98.85	0.3
99	98.7	98.85	0.3
99	98.7	98.85	0.3
99	98.5	98.75	0.5
99	98.5	98.75	0.5
99	98.5	98.75	0.5
99	99.2	99.1	-0.2
99	99.2	99.1	-0.2
100	99.2	99.6	0.8
100	98.2	99.1	1.8
100	98.2	99.1	1.8
100	98.2	99.1	1.8
100	98.6	99.3	1.4
100	98.6	99.3	1.4
100	98.6	99.3	1.4
100	98.3	99.15	1.7
100	98.3	99.15	1.7
100	98.3	99.15	1.7
100	98.2	99.1	1.8
100	98.2	99.1	1.8
100	98.2	99.1	1.8
100	98.8	99.4	1.2
100	98.8	99.4	1.2
100	98.8	99.4	1.2
100	98.9	99.45	1.1
100	98.9	99.45	1.1
100	98.9	99.45	1.1
100	98.4	99.2	1.6
100	98.4	99.2	1.6

## Sheet: Subject 3 SpO2
SpO2_Gold Standard (%)	SpO2_ECG EES (%)	Mean (%)	Difference (%)	Mean Difference (%)	Standard Deviation (%)
98	100	99	-2	-0.327615	1.18027
98	100	99	-2
98	100	99	-2
98	98	98	0
97	98	97.5	-1
97	98	97.5	-1
97	97.9	97.45	-0.9
97	97.9	97.45	-0.9
97	97.9	97.45	-0.9
97	96.1	96.55	0.9
97	96.1	96.55	0.9
97	96.1	96.55	0.9
97	99.3	98.15	-2.3
97	99.3	98.15	-2.3
97	99.3	98.15	-2.3
97	94	95.5	3
97	94	95.5	3
97	94	95.5	3
97	98.6	97.8	-1.6
97	98.6	97.8	-1.6
97	98.6	97.8	-1.6
97	95.9	96.45	1.1
98	95.9	96.95	2.1
98	95.9	96.95	2.1
98	97.1	97.55	0.9
98	97.1	97.55	0.9
98	97.1	97.55	0.9
98	97.9	97.95	0.1
98	97.9	97.95	0.1
98	97.9	97.95	0.1
98	97.5	97.75	0.5
98	97.5	97.75	0.5
98	97.5	97.75	0.5
98	100	99	-2
98	100	99	-2
98	100	99	-2
98	98.9	98.45	-0.9
98	98.9	98.45	-0.9
98	98.9	98.45	-0.9
98	96.4	97.2	1.6
98	96.4	97.2	1.6
98	96.4	97.2	1.6
98	97.2	97.6	0.8
98	97.2	97.6	0.8
98	97.2	97.6	0.8
98	98.2	98.1	-0.2
98	98.2	98.1	-0.2
98	98.2	98.1	-0.2
98	97.3	97.65	0.7
98	97.3	97.65	0.7
98	97.3	97.65	0.7
98	98.4	98.2	-0.4
98	98.4	98.2	-0.4
98	98.4	98.2	-0.4
98	97.3	97.65	0.7
98	97.3	97.65	0.7
98	97.3	97.65	0.7
98	98.5	98.25	-0.5
98	98.5	98.25	-0.5
98	98.5	98.25	-0.5
98	98.2	98.1	-0.2
98	98.2	98.1	-0.2
98	98.2	98.1	-0.2
98	98.3	98.15	-0.3
98	98.3	98.15	-0.3
98	98.3	98.15	-0.3
98	97.9	97.95	0.1
98	97.9	97.95	0.1
98	97.9	97.95	0.1
98	97.2	97.6	0.8
98	97.2	97.6	0.8
98	97.2	97.6	0.8
98	98.3	98.15	-0.3
98	98.3	98.15	-0.3
98	98.3	98.15	-0.3
98	96.7	97.35	1.3
98	96.7	97.35	1.3
98	96.7	97.35	1.3
98	98.3	98.15	-0.3
98	98.3	98.15	-0.3
98	98.3	98.15	-0.3
98	98.9	98.45	-0.9
98	98.9	98.45	-0.9
98	98.9	98.45	-0.9
98	98.4	98.2	-0.4
98	98.4	98.2	-0.4
98	98.4	98.2	-0.4
98	98	98	0
98	98	98	0
98	98	98	0
98	97.3	97.65	0.7
98	97.3	97.65	0.7
98	97.3	97.65	0.7
98	97.9	97.95	0.1
98	97.9	97.95	0.1
98	97.9	97.95	0.1
98	98.5	98.25	-0.5
98	98.5	98.25	-0.5
98	98.5	98.25	-0.5
98	97.8	97.9	0.2
98	97.8	97.9	0.2
98	97.8	97.9	0.2
98	97.1	97.55	0.9
98	97.1	97.55	0.9
98	97.1	97.55	0.9
98	98.3	98.15	-0.3
98	98.3	98.15	-0.3
98	98.3	98.15	-0.3
98	97.1	97.55	0.9
98	97.1	97.55	0.9
98	97.1	97.55	0.9
98	97.8	97.9	0.2
98	97.8	97.9	0.2
98	97.8	97.9	0.2
98	98.4	98.2	-0.4
98	98.4	98.2	-0.4
98	98.4	98.2	-0.4
98	98.4	98.2	-0.4
98	98.4	98.2	-0.4
98	98.4	98.2	-0.4
98	96.4	97.2	1.6
98	96.4	97.2	1.6
98	96.4	97.2	1.6
98	97.5	97.75	0.5
98	97.5	97.75	0.5
98	97.5	97.75	0.5
98	99.6	98.8	-1.6
98	99.6	98.8	-1.6
98	99.6	98.8	-1.6
98	98.7	98.35	-0.7
98	98.7	98.35	-0.7
98	98.7	98.35	-0.7
98	98.4	98.2	-0.4
98	98.4	98.2	-0.4
98	98.4	98.2	-0.4
98	96.2	97.1	1.8
98	96.2	97.1	1.8
98	96.2	97.1	1.8
98	98.7	98.35	-0.7
98	98.7	98.35	-0.7
98	98.7	98.35	-0.7
98	96.7	97.35	1.3
98	96.7	97.35	1.3
98	96.7	97.35	1.3
98	98.7	98.35	-0.7
98	98.7	98.35	-0.7
98	98.7	98.35	-0.7
98	97.2	97.6	0.8
98	97.2	97.6	0.8
98	97.2	97.6	0.8
98	97.9	97.95	0.1
98	97.9	97.95	0.1
98	97.9	97.95	0.1
98	98	98	0
98	98	98	0
98	98	98	0
98	98.6	98.3	-0.6
98	98.6	98.3	-0.6
97	98.6	97.8	-1.6
97	97.7	97.35	-0.7
97	97.7	97.35	-0.7
97	97.7	97.35	-0.7
97	98.4	97.7	-1.4
97	98.4	97.7	-1.4
97	98.4	97.7	-1.4
97	97.5	97.25	-0.5
97	97.5	97.25	-0.5
97	97.5	97.25	-0.5
97	99.1	98.05	-2.1
97	99.1	98.05	-2.1
97	99.1	98.05	-2.1
97	96.9	96.95	0.1
97	96.9	96.95	0.1
97	96.9	96.95	0.1
97	96.8	96.9	0.2
97	96.8	96.9	0.2
97	96.8	96.9	0.2
97	99.6	98.3	-2.6
97	99.6	98.3	-2.6
97	99.6	98.3	-2.6
97	98.8	97.9	-1.8
97	98.8	97.9	-1.8
97	98.8	97.9	-1.8
97	98.4	97.7	-1.4
97	98.4	97.7	-1.4
97	98.4	97.7	-1.4
97	99	98	-2
97	99	98	-2
97	99	98	-2
97	100	98.5	-3
97	100	98.5	-3
97	100	98.5	-3
97	99.4	98.2	-2.4
97	99.4	98.2	-2.4
97	99.4	98.2	-2.4
97	98	97.5	-1
97	98	97.5	-1
97	98	97.5	-1
97	96.4	96.7	0.6
97	96.4	96.7	0.6
97	96.4	96.7	0.6
97	96.5	96.75	0.5
97	96.5	96.75	0.5
97	96.5	96.75	0.5
97	96.5	96.75	0.5
97	96.5	96.75	0.5
97	96.5	96.75	0.5
97	97.7	97.35	-0.7
97	97.7	97.35	-0.7
97	97.7	97.35	-0.7
97	97.6	97.3	-0.6
97	97.6	97.3	-0.6
97	97.6	97.3	-0.6
97	96.9	96.95	0.1
97	96.9	96.95	0.1
97	96.9	96.95	0.1
97	98.7	97.85	-1.7
97	98.7	97.85	-1.7
97	98.7	97.85	-1.7
97	96.7	96.85	0.3
97	96.7	96.85	0.3
97	96.7	96.85	0.3
97	99.7	98.35	-2.7
97	99.7	98.35	-2.7
97	99.7	98.35	-2.7
97	98.3	97.65	-1.3
97	98.3	97.65	-1.3
97	98.3	97.65	-1.3
97	98.9	97.95	-1.9
97	98.9	97.95	-1.9
97	98.9	97.95	-1.9
97	98	97.5	-1
97	98	97.5	-1
97	98	97.5	-1
97	99.1	98.05	-2.1
97	99.1	98.05	-2.1
97	99.1	98.05	-2.1
97	95.9	96.45	1.1
97	95.9	96.45	1.1

## Sheet: Subject 1 RR
RR_Gold Standard (bpm)	RR_ECG EES (bpm)	Mean (bpm)	Difference (bpm)	Mean Difference (bpm)	Standard Deviation (bpm)
12.8	12.5	12.7	0.3	0.235714	0.523528
18.3	18	18.2	0.3
15.1	14.8	15	0.3
17.9	18	18	-0.1
13.6	14.2	13.9	-0.6
12.1	12.1	12.1	0
11.9	11.8	11.9	0.1
19.4	20	19.7	-0.6
27.4	27.2	27.3	0.2
24.9	24.8	24.9	0.1
22.4	21	21.7	1.4
29.3	27.6	28.5	1.7
14.2	12.5	13.4	1.7
16.3	16.3	16.3	0
19.3	18.4	18.9	0.9
18.6	18.2	18.4	0.4
17.3	17.1	17.2	0.2
11.6	11.5	11.6	0.1
11.2	11	11.1	0.2
12.2	12	12.1	0.2
11.3	11	11.2	0.3
11.6	11.3	11.5	0.3
11.7	11.7	11.7	0
12.4	12	12.2	0.4
13.9	15.1	14.5	-1.2
12	10.8	11.4	1.2
13.1	13.1	13.1	0
13.1	12.8	13	0.3
9.9	9.5	9.7	0.4
10.5	10.5	10.5	0
10	11	10.5	-1
15.1	14.7	14.9	0.4
12.2	12.2	12.2	0
18.3	18	18.2	0.3
12.4	12.5	12.5	-0.1
11.2	11	11.1	0.2
20.7	20	20.4	0.7
14.7	14.3	14.5	0.4
15	15	15	0
16.1	16	16.1	0.1
13.7	13.1	13.4	0.6
13.2	12.7	13	0.5
17.7	18.3	18	-0.6
13.9	13.9	13.9	0
17.7	17.6	17.7	0.1
19.4	19.5	19.5	-0.1
18	18	18	0
22.1	21.5	21.8	0.6
17.7	17.8	17.8	-0.1
16	16	16	0
22.9	22.4	22.7	0.5
18.4	18.3	18.4	0.1
13.6	13.1	13.4	0.5
13.5	13	13.3	0.5
13.3	13.2	13.3	0.1
25	24	24.5	1

## Sheet: Subject 2 RR
RR_Gold Standard (bpm)	RR_ECG EES (bpm)	Mean (bpm)	Difference (bpm)	Mean Difference (bpm)	Standard Deviation (bpm)
21.5	21.5	21.5	0	0.578462	1.16335
24.7	21.8	23.3	2.9
29.2	28.5	28.9	0.7
26.8	26.5	26.7	0.3
18.6	18.7	18.7	-0.1
14.4	14.3	14.4	0.1
13.8	13.8	13.8	0
13.9	13.8	13.9	0.1
13.8	13.4	13.6	0.4
12.9	12.4	12.7	0.5
12.8	12.6	12.7	0.2
12.3	12.4	12.4	-0.1
14.8	14.7	14.8	0.1
13	11	12	2
11.2	11.5	11.4	-0.3
11.7	11.1	11.4	0.6
11.7	12.8	12.3	-1.1
13.7	14.5	14.1	-0.8
27.3	24.5	25.9	2.8
27.3	25.7	26.5	1.6
22.6	21.5	22.1	1.1
13.6	13.6	13.6	0
12	12	12	0
11.9	11.8	11.9	0.1
11	11.7	11.4	-0.7
11.3	11.6	11.5	-0.3
11	12	11.5	-1
11.7	11.4	11.6	0.3
12.1	12.7	12.4	-0.6
12.6	12.8	12.7	-0.2
11.4	11	11.2	0.4
13.7	13.4	13.6	0.3
16.7	15.8	16.3	0.9
23	23	23	0
24	23.4	23.7	0.6
24.9	24.5	24.7	0.4
29.6	28	28.8	1.6
30.6	29.5	30.1	1.1
27	26	26.5	1
33.2	28	30.6	5.2
21.8	20.7	21.3	1.1
17.7	18.6	18.2	-0.9
18.7	16.4	17.6	2.3
22.1	21.7	21.9	0.4
21.4	21.2	21.3	0.2
23.1	21.8	22.5	1.3
22.2	22.2	22.2	0
20.7	21.8	21.3	-1.1
23.5	23.4	23.5	0.1
20.7	21.2	21	-0.5
26.5	24.9	25.7	1.6
29.6	28	28.8	1.6
23	23	23	0
23.2	23.2	23.2	0
30.6	27.8	29.2	2.8
21.4	20.7	21.1	0.7
31.6	28.4	30	3.2
24.5	24.5	24.5	0
32.5	30	31.3	2.5
33	31.5	32.3	1.5
23.3	24	23.7	-0.7
27.4	25.6	26.5	1.8
24.3	24.3	24.3	0
24.3	24.8	24.6	-0.5
27.7	27.6	27.7	0.1

## Sheet: Subject 3 RR
RR_Gold Standard (bpm)	RR_ECG EES (bpm)	Mean (bpm)	Difference (bpm)	Mean Difference (bpm)	Standard Deviation (bpm)
16.9	16.8	16.9	0.1	-0.0393939	0.885554
18.5	18.4	18.5	0.1
16.5	16.5	16.5	0
16.8	15.7	16.3	1.1
16.5	13.4	15	3.1
16.6	17.5	17.1	-0.9
16.9	16.9	16.9	0
14.8	14.7	14.8	0.1
15	15	15	0
15.2	13.9	14.6	1.3
13.1	13.1	13.1	0
13	12.8	12.9	0.2
14	14	14	0
9.3	10	9.7	-0.7
8.5	8.6	8.6	-0.1
9	9	9	0
7.8	7.9	7.9	-0.1
6.5	6.7	6.6	-0.2
6.2	6.3	6.3	-0.1
8	8	8	0
12.1	12.1	12.1	0
12.9	12.9	12.9	0
13.8	14.5	14.2	-0.7
14.6	16.3	15.5	-1.7
13.7	15.1	14.4	-1.4
12.7	11.4	12.1	1.3
9.3	10	9.7	-0.7
10	12	11	-2
13.9	13.8	13.9	0.1
12.3	12.1	12.2	0.2
16.2	16	16.1	0.2
14.9	14.8	14.9	0.1
19.1	19.7	19.4	-0.6
