# Supplementary material for: Binodal, wireless epidermal electronic systems with in-sensor analytics for neonatal intensive care
Source: Science. 2019 Mar 1;363(6430):eaau0780. doi: 10.1126/science.aau0780 (PMC6510306; doi:10.1126/science.aau0780)
Supplement: Supplementary file 3 [file Science-363-eaau0780_S3.xlsx]

## Sheet: Subject 1 HR
HR_Gold Standard (bpm)	HR_ECG EES (bpm)	Mean (bpm)	Difference (bpm)	Mean Difference (bpm)	Standard Deviation (bpm)
147	147	147	0	-0.17869	2.77059
148	147	147.5	1
147	147	147	0
148	147	147.5	1
146	147	146.5	-1
148	146	147	2
146	146	146	0
146	146	146	0
148	146	147	2
146	146	146	0
149	146	147.5	3
146	146	146	0
146	146	146	0
149	146	147.5	3
146	147	146.5	-1
150	146	148	4
147	148	147.5	-1
147	148	147.5	-1
151	147	149	4
149	149	149	0
151	149	150	2
148	148	148	0
148	149	148.5	-1
151	148	149.5	3
148	148	148	0
151	148	149.5	3
148	148	148	0
148	149	148.5	-1
151	148	149.5	3
150	149	149.5	1
149	150	149.5	-1
150	150	150	0
150	150	150	0
150	150	150	0
150	150	150	0
150	150	150	0
149	150	149.5	-1
149	150	149.5	-1
150	149	149.5	1
149	149	149	0
150	149	149.5	1
148	149	148.5	-1
148	149	148.5	-1
148	149	148.5	-1
148	149	148.5	-1
148	149	148.5	-1
147	148	147.5	-1
147	148	147.5	-1
147	148	147.5	-1
147	147	147	0
147	148	147.5	-1
145	146	145.5	-1
145	146	145.5	-1
145	146	145.5	-1
145	145	145	0
145	146	145.5	-1
143	146	144.5	-3
143	146	144.5	-3
143	146	144.5	-3
140	146	143	-6
140	146	143	-6
140	145	142.5	-5
140	146	143	-6
140	143	141.5	-3
140	144	142	-4
140	145	142.5	-5
140	139	139.5	1
139	141	140	-2
137	138	137.5	-1
139	137	138	2
135	135	135	0
135	136	135.5	-1
139	135	137	4
135	136	135.5	-1
140	135	137.5	5
137	138	137.5	-1
143	137	140	6
139	140	139.5	-1
139	140	139.5	-1
143	139	141	4
141	141	141	0
143	141	142	2
140	141	140.5	-1
145	140	142.5	5
140	141	140.5	-1
145	140	142.5	5
141	143	142	-2
145	141	143	4
144	145	144.5	-1
144	146	145	-2
146	144	145	2
146	146	146	0
147	146	146.5	1
146	146	146	0
146	146	146	0
147	146	146.5	1
146	146	146	0
147	146	146.5	1
145	145	145	0
145	145	145	0
147	145	146	2
145	145	145	0
149	145	147	4
145	145	145	0
149	145	147	4
145	145	145	0
145	146	145.5	-1
150	145	147.5	5
147	147	147	0
151	147	149	4
147	147	147	0
147	147	147	0
151	147	149	4
151	148	149.5	3
147	147	147	0
147	148	147.5	-1
151	147	149	4
148	148	148	0
152	148	150	4
149	150	149.5	-1
149	151	150	-2
154	149	151.5	5
152	153	152.5	-1
152	153	152.5	-1
154	152	153	2
153	153	153	0
157	153	155	4
153	154	153.5	-1
153	155	154	-2
158	153	155.5	5
156	156	156	0
157	156	156.5	1
157	157	157	0
157	157	157	0
157	157	157	0
156	157	156.5	-1
156	157	156.5	-1
156	158	157	-2
156	156	156	0
156	157	156.5	-1
156	156	156	0
156	156	156	0
156	157	156.5	-1
155	155	155	0
155	156	155.5	-1
156	155	155.5	1
155	155	155	0
156	155	155.5	1
155	155	155	0
155	155	155	0
155	155	155	0
155	155	155	0
155	155	155	0
153	155	154	-2
153	155	154	-2
153	155	154	-2
153	155	154	-2
153	155	154	-2
153	155	154	-2
152	154	153	-2
152	154	153	-2
150	152	151	-2
150	152	151	-2
150	153	151.5	-3
150	151	150.5	-1
150	152	151	-2
149	149	149	0
149	150	149.5	-1
149	150	149.5	-1
147	149	148	-2
147	149	148	-2
143	149	146	-6
143	149	146	-6
143	149	146	-6
143	148	145.5	-5
143	148	145.5	-5
143	146	144.5	-3
143	147	145	-4
142	143	142.5	-1
142	144	143	-2
142	145	143.5	-3
142	142	142	0
142	143	142.5	-1
140	141	140.5	-1
140	141	140.5	-1
140	140	140	0
140	140	140	0
141	142	141.5	-1
141	142	141.5	-1
143	143	143	0
144	145	144.5	-1
144	146	145	-2
146	146	146	0
147	147	147	0
147	148	147.5	-1
147	148	147.5	-1
147	147	147	0
147	147	147	0
146	147	146.5	-1
145	145	145	0
152	145	148.5	7
144	144	144	0
144	145	144.5	-1
147	144	145.5	3
144	144	144	0
146	144	145	2
143	143	143	0
143	143	143	0
146	143	144.5	3
143	143	143	0
146	143	144.5	3
143	143	143	0
147	143	145	4
142	142	142	0
142	142	142	0
145	142	143.5	3
142	142	142	0
145	142	143.5	3
142	143	142.5	-1
142	143	142.5	-1
147	142	144.5	5
144	145	144.5	-1
147	144	145.5	3
145	145	145	0
148	145	146.5	3
144	145	144.5	-1
144	145	144.5	-1
148	144	146	4
145	145	145	0
150	145	147.5	5
145	145	145	0
145	145	145	0
153	145	149	8
146	146	146	0
153	146	149.5	7
146	147	146.5	-1
146	147	146.5	-1
156	146	151	10
148	149	148.5	-1
156	148	152	8
150	151	150.5	-1
150	152	151	-2
157	150	153.5	7
152	153	152.5	-1
157	152	154.5	5
153	153	153	0
153	153	153	0
157	153	155	4
153	153	153	0
153	153	153	0
154	153	153.5	1
153	154	153.5	-1
154	153	153.5	1
154	154	154	0
154	154	154	0
154	154	154	0
153	153	153	0
154	153	153.5	1
152	153	152.5	-1
152	153	152.5	-1
153	152	152.5	1
152	152	152	0
152	152	152	0
152	152	152	0
152	152	152	0
152	152	152	0
151	152	151.5	-1
152	151	151.5	1
151	152	151.5	-1
151	151	151	0
152	151	151.5	1
150	151	150.5	-1
150	151	150.5	-1
152	150	151	2
149	150	149.5	-1
152	149	150.5	3
149	150	149.5	-1
149	151	150	-2
152	149	150.5	3
152	152	152	0
152	152	152	0
151	152	151.5	-1
151	153	152	-2
151	153	152	-2
151	152	151.5	-1
151	153	152	-2
152	152	152	0
152	152	152	0
152	152	152	0
150	151	150.5	-1
152	150	151	2
150	150	150	0
150	150	150	0
152	150	151	2
150	151	150.5	-1
152	150	151	2
150	151	150.5	-1
150	151	150.5	-1
152	150	151	2
151	151	151	0
151	151	151	0
152	151	151.5	1
150	150	150	0
152	150	151	2
150	150	150	0
150	150	150	0
153	150	151.5	3
151	151	151	0
153	151	152	2
151	151	151	0
151	152	151.5	-1
154	151	152.5	3
152	152	152	0
154	152	153	2
152	152	152	0
152	153	152.5	-1
154	152	153	2
153	153	153	0
154	153	153.5	1
153	153	153	0
153	153	153	0
155	153	154	2
153	154	153.5	-1
153	154	153.5	-1
155	153	154	2
154	155	154.5	-1
155	154	154.5	1
155	154	154.5	1
154	155	154.5	-1
154	155	154.5	-1
156	156	156	0
156	156	156	0
156	156	156	0
156	157	156.5	-1
156	157	156.5	-1
156	157	156.5	-1
156	157	156.5	-1
156	156	156	0
156	156	156	0
156	156	156	0
156	156	156	0
156	156	156	0
155	155	155	0
155	155	155	0
155	155	155	0
154	155	154.5	-1
154	155	154.5	-1
153	154	153.5	-1
154	153	153.5	1
153	154	153.5	-1
152	153	152.5	-1
154	152	153	2
150	151	150.5	-1
150	151	150.5	-1
153	150	151.5	3
150	150	150	0
154	150	152	4
150	150	150	0
150	150	150	0
154	150	152	4
150	151	150.5	-1
156	150	153	6
151	152	151.5	-1
151	153	152	-2
156	151	153.5	5
154	155	154.5	-1
154	155	154.5	-1
156	154	155	2
154	155	154.5	-1
154	155	154.5	-1
154	155	154.5	-1
154	155	154.5	-1
154	155	154.5	-1
152	155	153.5	-3
152	155	153.5	-3
151	154	152.5	-3
151	154	152.5	-3
151	155	153	-4
149	153	151	-4
149	153	151	-4
149	150	149.5	-1
149	151	150	-2
149	152	150.5	-3
149	149	149	0
149	150	149.5	-1
149	149	149	0
149	149	149	0
151	149	150	2
148	148	148	0
151	148	149.5	3
148	148	148	0
148	148	148	0
151	148	149.5	3
149	149	149	0
151	149	150	2
149	149	149	0
150	149	149.5	1
148	149	148.5	-1
148	149	148.5	-1
148	150	149	-2
148	150	149	-2
145	142	143.5	3
142	146	144	-4
141	138	139.5	3
138	141	139.5	-3
141	145	143	-4
141	147	144	-6
140	144	142	-4
140	144	142	-4
140	146	143	-6
137	143	140	-6
137	143	140	-6
134	140	137	-6
134	142	138	-8
134	137	135.5	-3
134	138	136	-4
134	139	136.5	-5
133	135	134	-2
133	136	134.5	-3
131	134	132.5	-3
131	135	133	-4
129	134	131.5	-5
129	134	131.5	-5
129	132	130.5	-3
129	133	131	-4
129	133	131	-4
128	131	129.5	-3
128	132	130	-4
128	130	129	-2
128	131	129.5	-3
128	128	128	0
128	129	128.5	-1
127	126	126.5	1
126	127	126.5	-1
126	126	126	0
127	126	126.5	1
126	126	126	0
127	126	126.5	1
126	126	126	0
127	126	126.5	1
126	126	126	0
126	126	126	0
127	126	126.5	1
126	126	126	0
128	126	127	2
125	126	125.5	-1
129	125	127	4
125	126	125.5	-1
129	125	127	4
126	126	126	0
133	126	129.5	7
126	127	126.5	-1
133	126	129.5	7
127	127	127	0
135	127	131	8
128	128	128	0
128	129	128.5	-1
137	128	132.5	9
130	131	130.5	-1
137	130	133.5	7
133	134	133.5	-1
138	133	135.5	5
135	135	135	0
137	135	136	2
135	136	135.5	-1
135	136	135.5	-1
137	135	136	2
136	136	136	0
137	136	136.5	1
136	136	136	0
138	136	137	2
135	135	135	0
139	135	137	4
135	135	135	0
139	135	137	4
135	135	135	0
141	135	138	6
135	136	135.5	-1
135	137	136	-2
142	135	138.5	7
138	138	138	0
144	138	141	6
138	138	138	0
144	138	141	6
139	139	139	0
139	139	139	0
148	139	143.5	9
140	141	140.5	-1
150	140	145	10
142	143	142.5	-1
142	144	143	-2
153	142	147.5	11
145	146	145.5	-1
153	145	149	8
147	148	147.5	-1
147	148	147.5	-1
154	147	150.5	7
154	149	151.5	5
149	149	149	0
149	150	149.5	-1
154	149	151.5	5
150	151	150.5	-1
154	150	152	4
151	152	151.5	-1
151	153	152	-2
154	151	152.5	3
154	154	154	0
154	155	154.5	-1
154	156	155	-2
154	156	155	-2
154	156	155	-2
151	157	154	-6
151	157	154	-6
151	157	154	-6
148	156	152	-8
148	157	152.5	-9
147	155	151	-8
147	155	151	-8
147	154	150.5	-7
147	155	151	-8
146	149	147.5	-3
146	151	148.5	-5
146	153	149.5	-7
142	144	143	-2
142	146	144	-4
142	142	142	0
142	143	142.5	-1
140	140	140	0
140	141	140.5	-1
141	140	140.5	1
140	140	140	0
140	140	140	0
140	140	140	0
140	141	140.5	-1
140	141	140.5	-1
140	140	140	0
140	141	140.5	-1
139	140	139.5	-1
141	139	140	2
138	138	138	0
138	139	138.5	-1
141	138	139.5	3
137	137	137	0
142	137	139.5	5
137	138	137.5	-1
142	137	139.5	5
139	139	139	0
139	140	139.5	-1
142	139	140.5	3
140	141	140.5	-1
142	140	141	2
141	142	141.5	-1
141	142	141.5	-1
140	141	140.5	-1
140	141	140.5	-1
140	141	140.5	-1
140	140	140	0
140	140	140	0
139	140	139.5	-1
139	140	139.5	-1
139	140	139.5	-1
139	140	139.5	-1
139	140	139.5	-1
139	139	139	0
139	140	139.5	-1
138	139	138.5	-1
139	138	138.5	1
137	137	137	0
137	138	137.5	-1
137	138	137.5	-1
137	137	137	0
137	137	137	0
137	137	137	0
137	137	137	0
137	137	137	0
137	137	137	0
137	137	137	0
135	136	135.5	-1
138	135	136.5	3
133	134	133.5	-1
141	133	137	8
134	134	134	0
141	134	137.5	7
134	135	134.5	-1
134	137	135.5	-3
144	134	139	10
139	141	140	-2
147	139	143	8
142	144	143	-2
142	145	143.5	-3
149	142	145.5	7
146	147	146.5	-1
149	146	147.5	3
148	148	148	0
148	148	148	0
149	148	148.5	1
147	147	147	0
147	148	147.5	-1
147	147	147	0
147	147	147	0
147	147	147	0
147	147	147	0
147	148	147.5	-1
147	148	147.5	-1
147	148	147.5	-1
146	148	147	-2
146	148	147	-2
146	148	147	-2
146	146	146	0
146	147	146.5	-1
143	145	144	-2
143	145	144	-2
143	145	144	-2
144	144	144	0
144	144	144	0
143	144	143.5	-1
143	144	143.5	-1
143	145	144	-2
143	145	144	-2
143	145	144	-2
142	144	143	-2
142	145	143.5	-3
142	143	142.5	-1
142	144	143	-2
142	144	143	-2
142	142	142	0
142	142	142	0
141	142	141.5	-1
142	141	141.5	1
140	140	140	0
140	141	140.5	-1
142	140	141	2
140	140	140	0
143	140	141.5	3
140	140	140	0
140	140	140	0
143	140	141.5	3
140	141	140.5	-1
144	140	142	4
141	141	141	0
144	141	142.5	3
142	142	142	0
142	142	142	0
144	142	143	2
142	142	142	0
142	142	142	0
139	142	140.5	-3
139	142	140.5	-3
139	143	141	-4
138	143	140.5	-5
138	143	140.5	-5
138	143	140.5	-5
138	143	140.5	-5
138	141	139.5	-3
138	142	140	-4
138	143	140.5	-5
138	138	138	0
138	140	139	-2
135	136	135.5	-1
138	135	136.5	3
134	134	134	0
141	134	137.5	7
134	135	134.5	-1
134	135	134.5	-1
141	134	137.5	7
137	138	137.5	-1
141	137	139	4
140	140	140	0
140	141	140.5	-1
140	141	140.5	-1
139	141	140	-2
139	142	140.5	-3
139	140	139.5	-1
139	141	140	-2
138	139	138.5	-1
140	138	139	2
138	138	138	0
138	138	138	0
139	138	138.5	1
138	138	138	0
138	138	138	0
138	138	138	0
138	138	138	0
139	139	139	0
139	139	139	0
140	139	139.5	1
138	138	138	0
140	138	139	2
138	138	138	0
140	138	139	2
136	137	136.5	-1
141	136	138.5	5
132	136	134	-4
147	149	148	-2
153	147	150	6
149	151	150	-2
149	152	150.5	-3
153	149	151	4
153	153	153	0
153	153	153	0
152	152	152	0
152	152	152	0
152	153	152.5	-1
151	151	151	0
152	151	151.5	1
148	149	148.5	-1
149	148	148.5	1
148	150	149	-2
144	146	145	-2
144	147	145.5	-3
141	143	142	-2
141	144	142.5	-3
141	145	143	-4
141	143	142	-2
139	142	140.5	-3
139	142	140.5	-3
136	140	138	-4
136	140	138	-4
136	141	138.5	-5
135	140	137.5	-5
135	140	137.5	-5
135	139	137	-4
135	139	137	-4
137	137	137	0
137	138	137.5	-1
137	138	137.5	-1
136	136	136	0
137	136	136.5	1
134	135	134.5	-1
138	134	136	4
133	133	133	0
139	133	136	6
133	133	133	0
139	133	136	6
134	135	134.5	-1
141	134	137.5	7
137	138	137.5	-1
141	137	139	4
140	140	140	0
140	142	141	-2
140	143	141.5	-3
137	142	139.5	-5
137	143	140	-6
136	140	138	-4
136	142	139	-6
136	137	136.5	-1
136	138	137	-2
136	139	137.5	-3
135	136	135.5	-1
136	135	135.5	1
135	135	135	0
136	135	135.5	1
133	135	134	-2
133	135	134	-2
133	135	134	-2
131	136	133.5	-5
131	136	133.5	-5
131	136	133.5	-5
131	136	133.5	-5
131	134	132.5	-3
131	135	133	-4
131	132	131.5	-1
133	131	132	2
129	130	129.5	-1
133	129	131	4
127	128	127.5	-1
127	128	127.5	-1
133	127	130	6
128	128	128	0
134	128	131	6
129	131	130	-2
137	129	133	8
134	136	135	-2
137	134	135.5	3
134	138	136	-4
138	139	138.5	-1
138	139	138.5	-1
140	140	140	0
142	140	141	2
139	139	139	0
139	139	139	0
142	139	140.5	3
140	140	140	0
142	140	141	2
141	142	141.5	-1
143	141	142	2
141	142	141.5	-1
141	142	141.5	-1
142	141	141.5	1
140	140	140	0
141	140	140.5	1
139	140	139.5	-1
141	139	140	2
138	139	138.5	-1
138	139	138.5	-1
138	140	139	-2
136	141	138.5	-5
136	141	138.5	-5
136	141	138.5	-5
136	141	138.5	-5
136	142	139	-6
133	139	136	-6
133	140	136.5	-7
132	136	134	-4
132	138	135	-6
133	133	133	0
133	134	133.5	-1
131	132	131.5	-1
133	131	132	2
130	130	130	0
130	130	130	0
135	130	132.5	5
130	130	130	0
135	130	132.5	5
131	132	131.5	-1
135	131	133	4
133	134	133.5	-1
135	133	134	2
134	134	134	0
135	134	134.5	1
133	134	133.5	-1
133	135	134	-2
133	135	134	-2
133	134	133.5	-1
133	135	134	-2
133	133	133	0
133	134	133.5	-1
132	132	132	0
133	132	132.5	1
130	131	130.5	-1
130	131	130.5	-1
136	130	133	6
130	130	130	0
138	130	134	8
131	131	131	0
138	131	134.5	7
132	134	133	-2
138	132	135	6
135	136	135.5	-1
135	136	135.5	-1
138	135	136.5	3
137	137	137	0
137	137	137	0
136	137	136.5	-1
136	137	136.5	-1
136	137	136.5	-1
136	137	136.5	-1
136	137	136.5	-1
134	136	135	-2
134	136	135	-2
134	134	134	0
134	135	134.5	-1
133	134	133.5	-1
134	133	133.5	1
132	132	132	0
134	132	133	2
132	132	132	0
132	132	132	0
136	132	134	4
132	132	132	0
137	132	134.5	5
133	134	133.5	-1
137	133	135	4
134	135	134.5	-1
134	135	134.5	-1
137	134	135.5	3
136	136	136	0
137	136	136.5	1
137	137	137	0
138	137	137.5	1
137	137	137	0
138	137	137.5	1
138	137	137.5	1
137	138	137.5	-1
137	138	137.5	-1
138	139	138.5	-1
140	138	139	2
139	139	139	0
140	139	139.5	1
139	139	139	0
139	139	139	0
140	139	139.5	1
139	139	139	0
140	139	139.5	1
139	139	139	0
139	140	139.5	-1
138	139	138.5	-1
138	139	138.5	-1
140	138	139	2
137	138	137.5	-1
137	137	137	0
137	137	137	0
137	137	137	0
128	131	129.5	-3
123	128	125.5	-5
120	124	122	-4
129	134	131.5	-5
139	139	139	0
139	139	139	0
139	139	139	0
137	138	137.5	-1

## Sheet: Subject 2 HR
HR_Gold Standard (bpm)	HR_ECG EES (bpm)	Mean (bpm)	Difference (bpm)	Mean Difference (bpm)	Standard Deviation (bpm)
141	143	142	-2	-0.309771	3.01067
139	140	139.5	-1
141	139	140	2
139	141	140	-2
141	139	140	2
139	143	141	-4
145	146	145.5	-1
145	149	147	-4
145	152	148.5	-7
147	155	151	-8
147	156	151.5	-9
147	153	150	-6
147	155	151	-8
147	156	151.5	-9
149	151	150	-2
153	149	151	4
145	146	145.5	-1
145	147	146	-2
149	145	147	4
145	145	145	0
147	145	146	2
146	146	146	0
147	146	146.5	1
147	148	147.5	-1
149	147	148	2
147	149	148	-2
149	150	149.5	-1
149	151	150	-2
151	149	150	2
151	151	151	0
151	152	151.5	-1
153	153	153	0
153	154	153.5	-1
153	154	153.5	-1
155	155	155	0
156	155	155.5	1
156	156	156	0
156	156	156	0
157	156	156.5	1
156	156	156	0
156	156	156	0
157	156	156.5	1
153	155	154	-2
156	153	154.5	3
150	149	149.5	1
149	151	150	-2
141	142	141.5	-1
141	146	143.5	-5
133	135	134	-2
133	138	135.5	-5
141	133	137	8
132	132	132	0
137	132	134.5	5
133	135	134	-2
137	133	135	4
137	138	137.5	-1
137	142	139.5	-5
137	145	141	-8
148	147	147.5	1
147	150	148.5	-3
147	153	150	-6
155	156	155.5	-1
155	159	157	-4
155	162	158.5	-7
165	164	164.5	1
164	166	165	-2
165	168	166.5	-3
165	170	167.5	-5
165	170	167.5	-5
171	171	171	0
171	172	171.5	-1
172	171	171.5	1
173	174	173.5	-1
175	173	174	2
173	175	174	-2
175	175	175	0
175	175	175	0
175	175	175	0
148	176	162	-28
148	176	162	-28
148	176	162	-28
176	177	176.5	-1
176	178	177	-2
178	176	177	2
179	180	179.5	-1
180	179	179.5	1
179	180	179.5	-1
181	181	181	0
181	182	181.5	-1
182	181	181.5	1
182	183	182.5	-1
182	183	182.5	-1
184	182	183	2
183	184	183.5	-1
183	184	183.5	-1
184	183	183.5	1
183	183	183	0
183	183	183	0
183	184	183.5	-1
185	183	184	2
183	183	183	0
183	183	183	0
184	183	183.5	1
183	184	183.5	-1
184	183	183.5	1
183	184	183.5	-1
184	184	184	0
184	185	184.5	-1
185	184	184.5	1
185	185	185	0
185	185	185	0
186	185	185.5	1
185	185	185	0
185	185	185	0
187	185	186	2
186	186	186	0
186	186	186	0
187	186	186.5	1
186	187	186.5	-1
186	188	187	-2
188	186	187	2
188	188	188	0
188	188	188	0
188	189	188.5	-1
188	192	190	-4
189	194	191.5	-5
189	197	193	-8
189	197	193	-8
189	197	193	-8
189	197	193	-8
189	197	193	-8
190	189	189.5	1
189	191	190	-2
189	195	192	-6
189	190	189.5	-1
189	190	189.5	-1
190	189	189.5	1
190	190	190	0
190	191	190.5	-1
190	191	190.5	-1
190	191	190.5	-1
192	192	192	0
192	193	192.5	-1
193	192	192.5	1
193	193	193	0
193	194	193.5	-1
193	194	193.5	-1
194	194	194	0
194	194	194	0
194	195	194.5	-1
194	194	194	0
194	195	194.5	-1
194	195	194.5	-1
196	194	195	2
195	196	195.5	-1
196	195	195.5	1
195	196	195.5	-1
196	196	196	0
196	196	196	0
197	196	196.5	1
196	196	196	0
196	196	196	0
196	196	196	0
198	196	197	2
197	197	197	0
197	197	197	0
199	197	198	2
197	197	197	0
197	198	197.5	-1
199	197	198	2
198	198	198	0
198	198	198	0
198	198	198	0
199	198	198.5	1
198	198	198	0
198	198	198	0
200	198	199	2
198	199	198.5	-1
198	199	198.5	-1
200	198	199	2
198	198	198	0
198	198	198	0
200	198	199	2
198	198	198	0
198	198	198	0
198	198	198	0
200	198	199	2
198	198	198	0
198	198	198	0
200	198	199	2
199	199	199	0
199	200	199.5	-1
199	200	199.5	-1
201	199	200	2
187	195	191	-8
187	195	191	-8
187	196	191.5	-9
194	194	194	0
194	194	194	0
198	194	196	4
194	194	194	0
194	195	194.5	-1
197	194	195.5	3
195	195	195	0
195	195	195	0
195	195	195	0
197	195	196	2
196	197	196.5	-1
197	196	196.5	1
196	198	197	-2
197	197	197	0
197	198	197.5	-1
197	198	197.5	-1
197	198	197.5	-1
197	198	197.5	-1
197	198	197.5	-1
197	198	197.5	-1
198	198	198	0
198	198	198	0
198	199	198.5	-1
198	199	198.5	-1
198	199	198.5	-1
198	199	198.5	-1
198	199	198.5	-1
198	199	198.5	-1
198	199	198.5	-1
199	200	199.5	-1
200	199	199.5	1
199	201	200	-2
199	202	200.5	-3
201	201	201	0
201	202	201.5	-1
200	201	200.5	-1
200	201	200.5	-1
201	200	200.5	1
200	200	200	0
200	200	200	0
201	200	200.5	1
200	201	200.5	-1
202	202	202	0
205	202	203.5	3
201	202	201.5	-1
201	202	201.5	-1
201	202	201.5	-1
205	201	203	4
200	200	200	0
200	200	200	0
205	200	202.5	5
200	200	200	0
205	200	202.5	5
197	198	197.5	-1
197	198	197.5	-1
197	198	197.5	-1
204	197	200.5	7
198	199	198.5	-1
198	199	198.5	-1
203	198	200.5	5
199	199	199	0
199	200	199.5	-1
203	199	201	4
200	201	200.5	-1
200	201	200.5	-1
200	201	200.5	-1
202	200	201	2
201	201	201	0
204	201	202.5	3
201	201	201	0
201	201	201	0
201	202	201.5	-1
206	201	203.5	5
202	202	202	0
202	203	202.5	-1
206	202	204	4
203	204	203.5	-1
203	204	203.5	-1
203	204	203.5	-1
207	203	205	4
208	204	206	4
203	204	203.5	-1
203	205	204	-2
207	203	205	4
199	201	200	-2
199	202	200.5	-3
206	199	202.5	7
197	197	197	0
197	198	197.5	-1
197	199	198	-2
206	197	201.5	9
197	197	197	0
197	197	197	0
203	197	200	6
196	197	196.5	-1
197	196	196.5	1
196	197	196.5	-1
193	194	193.5	-1
193	195	194	-2
197	193	195	4
186	188	187	-2
186	191	188.5	-5
197	186	191.5	11
182	182	182	0
182	183	182.5	-1
182	185	183.5	-3
193	182	187.5	11
182	182	182	0
182	182	182	0
188	182	185	6
182	182	182	0
182	182	182	0
184	182	183	2
181	182	181.5	-1
181	182	181.5	-1
184	181	182.5	3
180	180	180	0
180	181	180.5	-1
183	180	181.5	3
180	180	180	0
180	180	180	0
183	180	181.5	3
180	181	180.5	-1
180	181	180.5	-1
184	180	182	4
182	182	182	0
182	182	182	0
184	182	183	2
182	182	182	0
182	182	182	0
185	182	183.5	3
179	180	179.5	-1
179	181	180	-2
183	179	181	4
174	175	174.5	-1
174	177	175.5	-3
183	174	178.5	9
171	172	171.5	-1
177	171	174	6
167	168	167.5	-1
167	169	168	-2
170	167	168.5	3
164	165	164.5	-1
164	166	165	-2
166	164	165	2
164	164	164	0
164	164	164	0
166	164	165	2
164	164	164	0
165	164	164.5	1
163	163	163	0
163	163	163	0
163	164	163.5	-1
159	161	160	-2
159	162	160.5	-3
163	159	161	4
156	158	157	-2
160	156	158	4
155	155	155	0
155	156	155.5	-1
160	155	157.5	5
156	158	157	-2
159	156	157.5	3
156	160	158	-4
164	162	163	2
162	165	163.5	-3
162	167	164.5	-5
164	170	167	-6
164	172	168	-8
164	173	168.5	-9
172	175	173.5	-3
172	176	174	-4
172	177	174.5	-5
177	177	177	0
177	178	177.5	-1
177	178	177.5	-1
177	177	177	0
177	178	177.5	-1
178	177	177.5	1
174	175	174.5	-1
178	174	176	4
169	170	169.5	-1
169	172	170.5	-3
174	169	171.5	5
164	165	164.5	-1
164	167	165.5	-3
169	164	166.5	5
164	164	164	0
164	165	164.5	-1
167	164	165.5	3
167	166	166.5	1
166	167	166.5	-1
166	169	167.5	-3
170	170	170	0
170	171	170.5	-1
172	172	172	0
172	172	172	0
172	172	172	0
168	170	169	-2
170	168	169	2
168	171	169.5	-3
162	164	163	-2
162	166	164	-4
170	162	166	8
157	160	158.5	-3
163	157	160	6
150	152	151	-2
150	154	152	-4
156	150	153	6
148	149	148.5	-1
156	148	152	8
148	148	148	0
148	150	149	-2
152	148	150	4
151	153	152	-2
154	151	152.5	3
156	155	155.5	1
155	157	156	-2
155	158	156.5	-3
156	156	156	0
156	157	156.5	-1
156	158	157	-2
153	154	153.5	-1
156	153	154.5	3
149	151	150	-2
153	149	151	4
148	148	148	0
148	148	148	0
150	148	149	2
148	149	148.5	-1
148	149	148.5	-1
150	148	149	2
150	150	150	0
151	150	150.5	1
151	152	151.5	-1
151	152	151.5	-1
153	151	152	2
153	155	154	-2
158	153	155.5	5
158	157	157.5	1
157	159	158	-2
157	160	158.5	-3
162	164	163	-2
164	162	163	2
162	165	163.5	-3
166	166	166	0
166	166	166	0
167	166	166.5	1
166	167	166.5	-1
166	167	166.5	-1
167	166	166.5	1
166	167	166.5	-1
168	166	167	2
166	167	166.5	-1
166	167	166.5	-1
168	166	167	2
166	167	166.5	-1
166	167	166.5	-1
166	167	166.5	-1
164	165	164.5	-1
164	166	165	-2
166	164	165	2
161	160	160.5	1
160	162	161	-2
153	153	153	0
153	157	155	-4
146	144	145	2
144	146	145	-2
144	150	147	-6
141	142	141.5	-1
146	141	143.5	5
141	141	141	0
141	142	141.5	-1
146	141	143.5	5
142	142	142	0
142	142	142	0
141	141	141	0
142	141	141.5	1
141	142	141.5	-1
142	141	141.5	1
141	143	142	-2
145	144	144.5	1
144	147	145.5	-3
144	150	147	-6
150	152	151	-2
150	155	152.5	-5
154	156	155	-2
154	156	155	-2
154	156	155	-2
154	154	154	0
154	155	154.5	-1
150	150	150	0
150	152	151	-2
155	150	152.5	5
149	149	149	0
153	149	151	4
150	151	150.5	-1
150	152	151	-2
153	150	151.5	3
153	153	153	0
153	155	154	-2
153	156	154.5	-3
157	157	157	0
157	158	157.5	-1
159	159	159	0
159	159	159	0
159	159	159	0
158	158	158	0
158	159	158.5	-1
152	155	153.5	-3
152	156	154	-4
158	152	155	6
147	150	148.5	-3
152	147	149.5	5
141	144	142.5	-3
146	141	143.5	5
138	139	138.5	-1
138	140	139	-2
146	138	142	8
138	139	138.5	-1
142	138	140	4
139	140	139.5	-1
141	139	140	2
139	141	140	-2
142	143	142.5	-1
143	142	142.5	1
143	143	143	0
143	144	143.5	-1
145	146	145.5	-1
147	145	146	2
145	148	146.5	-3
150	152	151	-2
153	150	151.5	3
150	154	152	-4
155	155	155	0
155	156	155.5	-1
155	155	155	0
155	156	155.5	-1
155	156	155.5	-1
153	154	153.5	-1
155	153	154	2
148	150	149	-2
151	148	149.5	3
148	151	149.5	-3
145	146	145.5	-1
151	145	148	6
144	144	144	0
144	145	144.5	-1
147	144	145.5	3
144	145	144.5	-1
146	144	145	2
145	146	145.5	-1
145	146	145.5	-1
147	145	146	2
146	147	146.5	-1
147	146	146.5	1
147	147	147	0
147	148	147.5	-1
149	147	148	2
149	151	150	-2
153	149	151	4
153	153	153	0
153	155	154	-2
153	157	155	-4
159	159	159	0
159	160	159.5	-1
159	161	160	-2
154	162	158	-8
154	162	158	-8
163	163	163	0
163	164	163.5	-1
166	163	164.5	3
165	165	165	0
165	166	165.5	-1
168	165	166.5	3
167	167	167	0
167	167	167	0
168	167	167.5	1
168	168	168	0
168	168	168	0
168	168	168	0
168	168	168	0
168	169	168.5	-1
169	168	168.5	1
168	169	168.5	-1
169	168	168.5	1
168	168	168	0
168	168	168	0
166	167	166.5	-1
166	168	167	-2
162	164	163	-2
151	155	153	-4
151	159	155	-8
143	147	145	-4
137	139	138	-2
134	135	134.5	-1
134	134	134	0
134	135	134.5	-1
163	163	163	0
164	163	163.5	1
161	160	160.5	1
160	161	160.5	-1
155	156	155.5	-1
155	158	156.5	-3
158	155	156.5	3
154	154	154	0
154	154	154	0
159	154	156.5	5
155	156	155.5	-1
159	155	157	4
158	160	159	-2
158	161	159.5	-3
162	158	160	4
162	162	162	0
162	163	162.5	-1
162	163	162.5	-1
162	162	162	0
162	163	162.5	-1
156	156	156	0
156	158	157	-2
156	160	158	-4
151	150	150.5	1
150	153	151.5	-3
145	146	145.5	-1
145	148	146.5	-3
151	145	148	6
146	147	146.5	-1
151	146	148.5	5
149	152	150.5	-3
152	149	150.5	3
149	155	152	-6
154	156	155	-2
154	157	155.5	-3
152	152	152	0
152	154	153	-2
152	156	154	-4
148	149	148.5	-1
152	148	150	4
146	147	146.5	-1
146	147	146.5	-1
150	146	148	4
148	149	148.5	-1
150	148	149	2
151	152	151.5	-1
152	151	151.5	1
151	152	151.5	-1
152	153	152.5	-1
152	153	152.5	-1
153	152	152.5	1
151	152	151.5	-1
153	151	152	2
150	150	150	0
150	150	150	0
152	150	151	2
150	151	150.5	-1
154	150	152	4
152	154	153	-2
154	152	153	2
152	155	153.5	-3
158	157	157.5	1
157	158	157.5	-1
157	159	158	-2
160	160	160	0
160	160	160	0
156	158	157	-2
156	159	157.5	-3
156	160	158	-4
152	155	153.5	-3
156	152	154	4
149	146	147.5	3
146	149	147.5	-3
142	143	142.5	-1
142	144	143	-2
147	142	144.5	5
143	144	143.5	-1
143	146	144.5	-3
150	143	146.5	7
150	149	149.5	1
149	152	150.5	-3
154	156	155	-2
157	154	155.5	3
154	158	156	-4
159	159	159	0
159	159	159	0
160	159	159.5	1
159	159	159	0
160	159	159.5	1
158	159	158.5	-1
158	159	158.5	-1
160	158	159	2
158	158	158	0
158	158	158	0
159	158	158.5	1
157	158	157.5	-1
159	157	158	2
158	158	158	0
158	158	158	0
159	158	158.5	1
156	157	156.5	-1
156	158	157	-2
153	152	152.5	1
152	153	152.5	-1
152	155	153.5	-3
149	150	149.5	-1
152	149	150.5	3
148	149	148.5	-1
148	150	149	-2
152	148	150	4
152	154	153	-2
155	152	153.5	3
152	155	153.5	-3
157	157	157	0
157	157	157	0
155	156	155.5	-1
155	157	156	-2
155	157	156	-2
155	154	154.5	1
154	155	154.5	-1
151	152	151.5	-1
151	153	152	-2
153	151	152	2
149	150	149.5	-1
153	149	151	4
150	150	150	0
150	151	150.5	-1
153	150	151.5	3
152	153	152.5	-1
152	154	153	-2
155	152	153.5	3
155	156	155.5	-1
159	155	157	4
157	157	157	0
157	158	157.5	-1
161	157	159	4
159	159	159	0
159	160	159.5	-1
161	159	160	2
161	162	161.5	-1
162	161	161.5	1
160	162	161	-2
160	162	161	-2
160	162	161	-2
157	158	157.5	-1
157	160	158.5	-3
157	161	159	-4
155	157	156	-2
157	155	156	2
150	151	150.5	-1
150	152	151	-2
150	153	151.5	-3
146	148	147	-2
146	149	147.5	-3
146	145	145.5	1
145	147	146	-2
140	141	140.5	-1
140	143	141.5	-3
144	140	142	4
140	140	140	0
145	140	142.5	5
140	142	141	-2
140	144	142	-4
145	140	142.5	5
147	149	148	-2
152	147	149.5	5
152	152	152	0
152	155	153.5	-3
152	156	154	-4
157	158	157.5	-1
157	159	158	-2
157	160	158.5	-3
160	160	160	0
162	160	161	2
161	161	161	0
161	162	161.5	-1
164	161	162.5	3
162	163	162.5	-1
162	164	163	-2
164	162	163	2
165	166	165.5	-1
165	166	165.5	-1
167	165	166	2
167	168	167.5	-1
167	168	167.5	-1
169	167	168	2
169	169	169	0
169	169	169	0
168	169	168.5	-1
169	168	168.5	1
168	169	168.5	-1
167	167	167	0
167	168	167.5	-1
169	167	168	2
167	167	167	0
167	167	167	0
169	167	168	2
168	168	168	0
168	168	168	0
169	168	168.5	1
169	169	169	0
169	169	169	0
169	169	169	0
167	167	167	0
167	168	167.5	-1
163	163	163	0
163	165	164	-2
163	166	164.5	-3
159	160	159.5	-1
159	162	160.5	-3
163	159	161	4
155	157	156	-2
163	155	159	8
153	151	152	2
151	153	152	-2
149	149	149	0
149	150	149.5	-1
154	149	151.5	5
150	151	150.5	-1
150	153	151.5	-3
154	150	152	4
155	156	155.5	-1
157	155	156	2
157	157	157	0
157	157	157	0
158	157	157.5	1
155	156	155.5	-1
155	157	156	-2
155	157	156	-2
153	154	153.5	-1
155	153	154	2
150	151	150.5	-1
152	150	151	2
150	152	151	-2
149	149	149	0
152	149	150.5	3
149	150	149.5	-1
149	151	150	-2
152	149	150.5	3
152	153	152.5	-1
155	152	153.5	3
154	156	155	-2
154	157	155.5	-3
157	154	155.5	3
155	157	156	-2
155	157	156	-2
155	157	156	-2
155	155	155	0
155	156	155.5	-1
150	152	151	-2
152	150	151	2
150	154	152	-4
148	148	148	0
149	148	148.5	1
147	147	147	0
147	147	147	0
151	147	149	4
148	149	148.5	-1
151	148	149.5	3
150	151	150.5	-1
150	152	151	-2
155	150	152.5	5
153	155	154	-2
155	153	154	2
156	157	156.5	-1
156	158	157	-2
159	156	157.5	3
159	159	159	0
159	159	159	0
159	160	159.5	-1
159	159	159	0
159	159	159	0
156	157	156.5	-1
158	156	157	2
156	158	157	-2
154	155	154.5	-1
156	154	155	2
154	154	154	0
154	154	154	0
156	154	155	2
153	153	153	0
153	153	153	0
154	153	153.5	1
153	153	153	0
155	153	154	2
153	153	153	0
153	153	153	0
155	153	154	2
154	154	154	0
155	154	154.5	1
154	155	154.5	-1
154	155	154.5	-1
155	154	154.5	1
153	154	153.5	-1
154	153	153.5	1
151	152	151.5	-1
151	152	151.5	-1
153	151	152	2
150	150	150	0
150	151	150.5	-1
153	150	151.5	3
148	149	148.5	-1
148	150	149	-2
145	146	145.5	-1
145	148	146.5	-3
141	142	141.5	-1
141	144	142.5	-3
145	141	143	4
139	140	139.5	-1
144	139	141.5	5
140	141	140.5	-1
144	140	142	4
142	143	142.5	-1
142	145	143.5	-3
148	142	145	6
146	148	147	-2
148	146	147	2
149	151	150	-2
149	152	150.5	-3
153	149	151	4
153	154	153.5	-1
153	155	154	-2
156	153	154.5	3
155	156	155.5	-1
156	155	155.5	1
155	156	155.5	-1
155	156	155.5	-1
156	155	155.5	1
155	155	155	0
156	155	155.5	1
154	154	154	0
154	154	154	0
156	154	155	2
154	154	154	0
154	154	154	0
158	154	156	4
155	156	155.5	-1
158	155	156.5	3
157	158	157.5	-1
157	159	158	-2
161	157	159	4
160	161	160.5	-1
160	162	161	-2
164	160	162	4
163	163	163	0
163	164	163.5	-1
164	163	163.5	1
163	163	163	0
163	163	163	0
161	160	160.5	1
160	161	160.5	-1
160	162	161	-2
158	158	158	0
158	159	158.5	-1
157	157	157	0
155	156	155.5	-1
155	156	155.5	-1
153	154	153.5	-1
150	151	150.5	-1
150	152	151	-2
150	150	150	0
150	151	150.5	-1
150	152	151	-2
153	153	153	0
153	154	153.5	-1
155	155	155	0
155	155	155	0

## Sheet: Subject 3 HR
HR_Gold Standard (bpm)	HR_ECG EES (bpm)	Mean (bpm)	Difference (bpm)	Mean Difference (bpm)	Standard Deviation (bpm)
146	148	147	-2	0.180157	2.10468
141	145	143	-4
141	147	144	-6
141	139	140	2
139	141	140	-2
139	143	141	-4
137	137	137	0
137	138	137.5	-1
133	134	133.5	-1
133	135	134	-2
131	133	132	-2
131	134	132.5	-3
131	131	131	0
131	132	131.5	-1
129	129	129	0
129	130	129.5	-1
131	129	130	2
129	129	129	0
131	129	130	2
129	129	129	0
131	129	130	2
131	130	130.5	1
130	131	130.5	-1
133	134	133.5	-1
133	136	134.5	-3
136	133	134.5	3
139	137	138	2
137	139	138	-2
140	141	140.5	-1
142	140	141	2
142	142	142	0
142	142	142	0
142	142	142	0
141	142	141.5	-1
142	141	141.5	1
140	141	140.5	-1
141	140	140.5	1
140	141	140.5	-1
138	137	137.5	1
137	139	138	-2
136	137	136.5	-1
138	136	137	2
135	136	135.5	-1
137	135	136	2
134	134	134	0
134	135	134.5	-1
137	134	135.5	3
137	136	136.5	1
136	137	136.5	-1
139	140	139.5	-1
141	139	140	2
141	142	141.5	-1
141	142	141.5	-1
144	141	142.5	3
143	145	144	-2
147	143	145	4
147	146	146.5	1
146	147	146.5	-1
146	148	147	-2
148	148	148	0
149	148	148.5	1
148	148	148	0
148	148	148	0
150	148	149	2
148	148	148	0
150	148	149	2
148	149	148.5	-1
148	150	149	-2
150	148	149	2
150	150	150	0
152	150	151	2
151	151	151	0
151	151	151	0
153	151	152	2
151	151	151	0
152	151	151.5	1
151	151	151	0
151	151	151	0
152	151	151.5	1
150	150	150	0
152	150	151	2
150	150	150	0
150	151	150.5	-1
153	150	151.5	3
151	152	151.5	-1
151	152	151.5	-1
153	151	152	2
153	154	153.5	-1
153	154	153.5	-1
152	153	152.5	-1
154	152	153	2
152	154	153	-2
151	152	151.5	-1
152	151	151.5	1
150	150	150	0
150	151	150.5	-1
152	150	151	2
150	150	150	0
151	150	150.5	1
149	149	149	0
149	149	149	0
149	150	149.5	-1
145	148	146.5	-3
145	148	146.5	-3
145	144	144.5	1
144	146	145	-2
144	148	146	-4
140	142	141	-2
145	140	142.5	5
138	139	138.5	-1
140	138	139	2
136	137	136.5	-1
139	136	137.5	3
137	137	137	0
137	137	137	0
139	137	138	2
138	138	138	0
141	138	139.5	3
139	139	139	0
139	140	139.5	-1
141	139	140	2
141	141	141	0
141	141	141	0
141	142	141.5	-1
141	142	141.5	-1
140	141	140.5	-1
141	140	140.5	1
140	141	140.5	-1
137	139	138	-2
140	137	138.5	3
136	137	136.5	-1
139	136	137.5	3
136	137	136.5	-1
139	136	137.5	3
137	138	137.5	-1
137	139	138	-2
140	137	138.5	3
140	142	141	-2
144	140	142	4
143	144	143.5	-1
143	146	144.5	-3
147	143	145	4
147	147	147	0
147	148	147.5	-1
148	149	148.5	-1
148	149	148.5	-1
150	148	149	2
149	149	149	0
151	149	150	2
150	150	150	0
150	150	150	0
151	150	150.5	1
148	148	148	0
148	149	148.5	-1
144	144	144	0
144	146	145	-2
138	138	138	0
138	140	139	-2
138	142	140	-4
135	136	135.5	-1
138	135	136.5	3
134	134	134	0
138	134	136	4
133	133	133	0
135	133	134	2
133	134	133.5	-1
133	135	134	-2
137	133	135	4
136	137	136.5	-1
137	136	136.5	1
137	138	137.5	-1
137	139	138	-2
140	140	140	0
140	141	140.5	-1
141	140	140.5	1
140	140	140	0
140	141	140.5	-1
139	140	139.5	-1
140	139	139.5	1
136	137	136.5	-1
136	138	137	-2
140	136	138	4
136	136	136	0
137	136	136.5	1
136	136	136	0
137	136	136.5	1
135	136	135.5	-1
136	135	135.5	1
135	135	135	0
135	135	135	0
137	135	136	2
135	135	135	0
137	135	136	2
135	136	135.5	-1
137	135	136	2
137	137	137	0
137	138	137.5	-1
138	137	137.5	1
138	138	138	0
140	138	139	2
138	138	138	0
140	138	139	2
139	139	139	0
139	139	139	0
140	139	139.5	1
139	139	139	0
139	139	139	0
138	138	138	0
138	138	138	0
135	136	135.5	-1
135	137	136	-2
138	135	136.5	3
134	134	134	0
136	134	135	2
134	134	134	0
134	134	134	0
133	133	133	0
135	133	134	2
132	133	132.5	-1
135	132	133.5	3
132	133	132.5	-1
132	134	133	-2
135	132	133.5	3
134	135	134.5	-1
135	134	134.5	1
135	135	135	0
137	135	136	2
136	137	136.5	-1
136	137	136.5	-1
138	136	137	2
137	137	137	0
138	137	137.5	1
137	137	137	0
137	137	137	0
137	137	137	0
137	137	137	0
136	136	136	0
136	136	136	0
137	136	136.5	1
136	136	136	0
137	136	136.5	1
136	136	136	0
138	136	137	2
137	137	137	0
137	138	137.5	-1
138	137	137.5	1
138	138	138	0
138	138	138	0
138	139	138.5	-1
140	138	139	2
139	140	139.5	-1
139	140	139.5	-1
140	139	139.5	1
140	141	140.5	-1
142	140	141	2
141	141	141	0
141	142	141.5	-1
142	141	141.5	1
140	140	140	0
140	141	140.5	-1
137	138	137.5	-1
137	139	138	-2
136	135	135.5	1
135	136	135.5	-1
133	134	133.5	-1
136	133	134.5	3
132	133	132.5	-1
132	134	133	-2
136	132	134	4
136	138	137	-2
141	136	138.5	5
140	142	141	-2
140	143	141.5	-3
144	140	142	4
144	144	144	0
144	144	144	0
144	144	144	0
145	144	144.5	1
143	143	143	0
143	144	143.5	-1
145	143	144	2
143	143	143	0
145	143	144	2
143	143	143	0
143	144	143.5	-1
146	143	144.5	3
145	145	145	0
148	145	146.5	3
146	147	146.5	-1
146	147	146.5	-1
151	146	148.5	5
149	149	149	0
151	149	150	2
150	151	150.5	-1
150	152	151	-2
153	150	151.5	3
153	153	153	0
154	153	153.5	1
154	154	154	0
154	155	154.5	-1
157	154	155.5	3
155	156	155.5	-1
155	157	156	-2
157	155	156	2
157	158	157.5	-1
157	159	158	-2
159	160	159.5	-1
159	161	160	-2
164	159	161.5	5
161	162	161.5	-1
161	162	161.5	-1
164	161	162.5	3
162	163	162.5	-1
162	163	162.5	-1
165	162	163.5	3
165	165	165	0
165	165	165	0
164	165	164.5	-1
164	165	164.5	-1
165	164	164.5	1
163	164	163.5	-1
164	163	163.5	1
163	164	163.5	-1
161	162	161.5	-1
161	163	162	-2
164	161	162.5	3
156	158	157	-2
159	156	157.5	3
152	154	153	-2
159	152	155.5	7
143	145	144	-2
146	143	144.5	3
143	148	145.5	-5
140	141	140.5	-1
146	140	143	6
139	140	139.5	-1
144	139	141.5	5
141	142	141.5	-1
141	144	142.5	-3
146	141	143.5	5
146	148	147	-2
146	149	147.5	-3
150	146	148	4
150	149	149.5	1
149	150	149.5	-1
150	151	150.5	-1
150	151	150.5	-1
153	150	151.5	3
152	152	152	0
155	152	153.5	3
155	152	153.5	3
165	153	159	12
154	156	155	-2
154	158	156	-4
165	154	159.5	11
160	162	161	-2
160	163	161.5	-3
166	160	163	6
165	166	165.5	-1
167	165	166	2
166	165	165.5	1
165	166	165.5	-1
165	167	166	-2
164	164	164	0
166	164	165	2
163	163	163	0
163	164	163.5	-1
165	163	164	2
161	162	161.5	-1
161	163	162	-2
158	161	159.5	-3
158	161	159.5	-3
158	162	160	-4
158	157	157.5	1
157	159	158	-2
151	153	152	-2
151	155	153	-4
155	151	153	4
151	151	151	0
151	151	151	0
155	151	153	4
152	153	152.5	-1
155	152	153.5	3

## Sheet: Subject 1 SpO2
SpO2_Gold Standard (%)	SpO2_ECG EES (%)	Mean (%)	Difference (%)	Mean Difference (%)	Standard Deviation (%)
100	100	100	0	0.601918	1.39672
100	100	100	0
100	100	100	0
100	100	100	0
100	99.9	99.95	0.1
100	100	100	0
100	100	100	0
100	100	100	0
100	100	100	0
100	99.8	99.9	0.2
100	100	100	0
100	100	100	0
100	100	100	0
100	100	100	0
100	100	100	0
100	100	100	0
100	100	100	0
100	100	100	0
100	100	100	0
100	100	100	0
100	100	100	0
100	99.9	99.95	0.1
100	100	100	0
100	100	100	0
100	100	100	0
100	100	100	0
100	100	100	0
100	100	100	0
100	100	100	0
100	99.9	99.95	0.1
100	100	100	0
100	100	100	0
100	99.8	99.9	0.2
100	99.9	99.95	0.1
100	99.7	99.85	0.3
100	99.9	99.95	0.1
100	100	100	0
99	100	99.5	-1
99	100	99.5	-1
99	100	99.5	-1
99	100	99.5	-1
99	100	99.5	-1
99	100	99.5	-1
99	100	99.5	-1
99	100	99.5	-1
99	100	99.5	-1
99	100	99.5	-1
100	100	100	0
100	100	100	0
100	100	100	0
100	100	100	0
100	100	100	0
100	100	100	0
100	99.9	99.95	0.1
100	100	100	0
100	100	100	0
100	99.9	99.95	0.1
100	100	100	0
100	100	100	0
100	92.6	96.3	7.4
100	92.2	96.1	7.8
100	92.4	96.2	7.6
100	92.4	96.2	7.6
100	93.2	96.6	6.8
100	97.3	98.65	2.7
100	96.9	98.45	3.1
100	97.5	98.75	2.5
100	98.6	99.3	1.4
100	99.8	99.9	0.2
100	99.9	99.95	0.1
100	99.7	99.85	0.3
100	99.4	99.7	0.6
100	99.5	99.75	0.5
100	99.6	99.8	0.4
100	99.3	99.65	0.7
100	99.7	99.85	0.3
100	99.2	99.6	0.8
100	99.4	99.7	0.6
100	99.6	99.8	0.4
100	99.6	99.8	0.4
100	99.8	99.9	0.2
100	99.9	99.95	0.1
100	99.7	99.85	0.3
100	99.9	99.95	0.1
100	99.9	99.95	0.1
100	99.2	99.6	0.8
100	98.6	99.3	1.4
100	99.7	99.85	0.3
100	99.6	99.8	0.4
100	99.6	99.8	0.4
100	99.8	99.9	0.2
100	99.4	99.7	0.6
100	99.2	99.6	0.8
100	99.3	99.65	0.7
100	99.2	99.6	0.8
100	99.2	99.6	0.8
100	99.2	99.6	0.8
100	99.2	99.6	0.8
100	99.4	99.7	0.6
100	99.5	99.75	0.5
100	99.4	99.7	0.6
100	99.5	99.75	0.5
100	99.2	99.6	0.8
100	99.5	99.75	0.5
100	100	100	0
100	99.2	99.6	0.8
100	99.2	99.6	0.8
100	99	99.5	1
100	99	99.5	1
100	98.9	99.45	1.1
100	99.1	99.55	0.9
100	99.1	99.55	0.9
100	98.9	99.45	1.1
100	99.2	99.6	0.8
100	99.2	99.6	0.8
100	99.2	99.6	0.8
100	99.1	99.55	0.9
100	99.1	99.55	0.9
100	98.7	99.35	1.3
100	98.8	99.4	1.2
100	98.8	99.4	1.2
100	98.8	99.4	1.2
100	99.1	99.55	0.9
100	99.2	99.6	0.8
100	99.1	99.55	0.9
100	99.1	99.55	0.9
100	99.2	99.6	0.8
100	99	99.5	1
100	99	99.5	1
100	99.1	99.55	0.9
100	99.1	99.55	0.9
100	98.9	99.45	1.1
100	98.9	99.45	1.1
100	99.2	99.6	0.8
100	99	99.5	1
100	99.2	99.6	0.8
100	99.2	99.6	0.8
100	98.9	99.45	1.1
100	99	99.5	1
100	99	99.5	1
100	99.4	99.7	0.6
100	99.1	99.55	0.9
100	99.4	99.7	0.6
100	99.3	99.65	0.7
100	99.4	99.7	0.6
100	99.2	99.6	0.8
100	99.2	99.6	0.8
100	98.8	99.4	1.2
100	99.1	99.55	0.9
100	98.8	99.4	1.2
100	98.7	99.35	1.3
100	98.9	99.45	1.1
100	98.9	99.45	1.1
100	98.7	99.35	1.3
100	99.1	99.55	0.9
100	98.7	99.35	1.3
100	98.8	99.4	1.2
100	99	99.5	1
100	98.7	99.35	1.3
100	98.8	99.4	1.2
100	98.9	99.45	1.1
100	99.1	99.55	0.9
100	99.2	99.6	0.8
100	98.9	99.45	1.1
100	98.9	99.45	1.1
100	98.8	99.4	1.2
100	98.9	99.45	1.1
96	99	97.5	-3
96	99.1	97.55	-3.1
96	98.9	97.45	-2.9
96	98.9	97.45	-2.9
89	99	94	-10
89	99.1	94.05	-10.1
93	99.3	96.15	-6.3
93	98.9	95.95	-5.9
95	98.9	96.95	-3.9
96	98.9	97.45	-2.9
98	98.9	98.45	-0.9
98	99	98.5	-1
100	98.8	99.4	1.2
100	99	99.5	1
100	99	99.5	1
100	99.2	99.6	0.8
100	98.7	99.35	1.3
100	99.2	99.6	0.8
100	99	99.5	1
100	99	99.5	1
100	99	99.5	1
100	99.4	99.7	0.6
100	99.3	99.65	0.7
100	99.4	99.7	0.6
100	99.4	99.7	0.6
100	99.2	99.6	0.8
100	99.2	99.6	0.8
100	99.3	99.65	0.7
100	99.1	99.55	0.9
100	98.9	99.45	1.1
100	99	99.5	1
100	99.4	99.7	0.6
100	99	99.5	1
100	99.2	99.6	0.8
100	99	99.5	1
100	99.2	99.6	0.8
100	99.2	99.6	0.8
100	99.1	99.55	0.9
100	99.3	99.65	0.7
100	99	99.5	1
100	99.1	99.55	0.9
100	99.1	99.55	0.9
100	99	99.5	1
100	99.8	99.9	0.2
100	99	99.5	1
100	99	99.5	1
100	99.4	99.7	0.6
100	99.2	99.6	0.8
100	99.2	99.6	0.8
100	99.2	99.6	0.8
100	99.2	99.6	0.8
100	99.3	99.65	0.7
100	99.3	99.65	0.7
100	99.2	99.6	0.8
100	99.1	99.55	0.9
100	99.1	99.55	0.9
100	99	99.5	1
100	99	99.5	1
100	99	99.5	1
100	98.8	99.4	1.2
100	99.2	99.6	0.8
100	99	99.5	1
100	99.4	99.7	0.6
100	98.9	99.45	1.1
100	99.1	99.55	0.9
100	98.8	99.4	1.2
100	98.9	99.45	1.1
100	99	99.5	1
100	98.8	99.4	1.2
100	98.9	99.45	1.1
100	98.9	99.45	1.1
100	98.9	99.45	1.1
100	99.2	99.6	0.8
100	99	99.5	1
100	99.2	99.6	0.8
100	99	99.5	1
100	99.1	99.55	0.9
100	99.2	99.6	0.8
100	99	99.5	1
100	99	99.5	1
100	98.9	99.45	1.1
100	98.9	99.45	1.1
100	98.7	99.35	1.3
100	98.7	99.35	1.3
100	99	99.5	1
100	98.7	99.35	1.3
100	99	99.5	1
100	98.7	99.35	1.3
100	99.7	99.85	0.3
100	98.7	99.35	1.3
100	98.7	99.35	1.3
100	98.7	99.35	1.3
100	98.9	99.45	1.1
100	98.9	99.45	1.1
100	99.2	99.6	0.8
100	99.2	99.6	0.8
100	99	99.5	1
100	99	99.5	1
100	98.8	99.4	1.2
100	99.1	99.55	0.9
100	98.7	99.35	1.3
100	99.1	99.55	0.9
100	98.9	99.45	1.1
100	98.6	99.3	1.4
100	99	99.5	1
100	98.8	99.4	1.2
100	99	99.5	1
100	98.7	99.35	1.3
100	98.8	99.4	1.2
100	98.8	99.4	1.2
100	98.8	99.4	1.2
100	98.9	99.45	1.1
100	98.8	99.4	1.2
100	99.4	99.7	0.6
100	99.1	99.55	0.9
100	98.8	99.4	1.2
100	99	99.5	1
100	98.9	99.45	1.1
100	98.7	99.35	1.3
100	98.7	99.35	1.3
100	98.7	99.35	1.3
99	99.4	99.2	-0.4
99	98.8	98.9	0.2
99	98.8	98.9	0.2
98	98.8	98.4	-0.8
98	99	98.5	-1
98	99.1	98.55	-1.1
98	99.3	98.65	-1.3
98	99	98.5	-1
98	99.3	98.65	-1.3
98	99	98.5	-1
98	98.8	98.4	-0.8
98	98.8	98.4	-0.8
98	98.9	98.45	-0.9
98	99.1	98.55	-1.1
98	98.8	98.4	-0.8
98	99	98.5	-1
98	99	98.5	-1
98	99	98.5	-1
98	98.8	98.4	-0.8
98	98.8	98.4	-0.8
98	99.2	98.6	-1.2
98	99	98.5	-1
98	98.9	98.45	-0.9
98	98.9	98.45	-0.9
98	98.7	98.35	-0.7
99	98.7	98.85	0.3
99	98.8	98.9	0.2
99	99.4	99.2	-0.4
99	99.2	99.1	-0.2
99	98.9	98.95	0.1
100	98.9	99.45	1.1
100	98.9	99.45	1.1
100	99.1	99.55	0.9
100	98.8	99.4	1.2
100	99.2	99.6	0.8
100	98.7	99.35	1.3
100	98.7	99.35	1.3
100	99	99.5	1
100	99	99.5	1
100	99	99.5	1
100	99	99.5	1
100	98.7	99.35	1.3
100	98.9	99.45	1.1
100	98.7	99.35	1.3
100	99.1	99.55	0.9
100	98.8	99.4	1.2
100	99	99.5	1
100	99.1	99.55	0.9
100	99.3	99.65	0.7
100	99	99.5	1
100	99.1	99.55	0.9
100	98.8	99.4	1.2
100	98.8	99.4	1.2
100	99.4	99.7	0.6
100	99.4	99.7	0.6
100	98.8	99.4	1.2
100	99.3	99.65	0.7
100	99.2	99.6	0.8
100	99.1	99.55	0.9
100	99.7	99.85	0.3
100	99.2	99.6	0.8
100	99	99.5	1
100	99	99.5	1
100	99.2	99.6	0.8
100	99.7	99.85	0.3
100	99	99.5	1
100	99	99.5	1
100	99.2	99.6	0.8
100	99.2	99.6	0.8
100	99.3	99.65	0.7
100	99	99.5	1
100	99	99.5	1
100	99	99.5	1
100	99	99.5	1
100	99.1	99.55	0.9
100	98.9	99.45	1.1
100	98.8	99.4	1.2
100	99.2	99.6	0.8
100	99.4	99.7	0.6
100	98.9	99.45	1.1
100	98.9	99.45	1.1
100	98.7	99.35	1.3
100	98.7	99.35	1.3
100	98.9	99.45	1.1
100	98.9	99.45	1.1
100	99.1	99.55	0.9
100	99.2	99.6	0.8
100	98.8	99.4	1.2
100	98.4	99.2	1.6
100	99.2	99.6	0.8
100	98.5	99.25	1.5
100	98.7	99.35	1.3
100	98.9	99.45	1.1
100	98.7	99.35	1.3
100	98.7	99.35	1.3
100	98.6	99.3	1.4
100	98.3	99.15	1.7
100	98.8	99.4	1.2
100	98.5	99.25	1.5
100	99.1	99.55	0.9
100	98.6	99.3	1.4
100	98.9	99.45	1.1
100	99.2	99.6	0.8
100	99.2	99.6	0.8
100	98.8	99.4	1.2
100	99.6	99.8	0.4
100	99.4	99.7	0.6
100	99.3	99.65	0.7
100	98.9	99.45	1.1
100	99	99.5	1
100	99	99.5	1
100	99.1	99.55	0.9
100	99	99.5	1
100	98.7	99.35	1.3
100	98.7	99.35	1.3
100	98.8	99.4	1.2
100	99.1	99.55	0.9
100	99.2	99.6	0.8
100	98.9	99.45	1.1
100	99	99.5	1
100	98.7	99.35	1.3
100	98.8	99.4	1.2
100	99	99.5	1
100	99.2	99.6	0.8
100	98.9	99.45	1.1
100	99	99.5	1
100	98.7	99.35	1.3
100	98.8	99.4	1.2
100	99	99.5	1

## Sheet: Subject 2 SpO2
SpO2_Gold Standard (%)	SpO2_ECG EES (%)	Mean (%)	Difference (%)	Mean Difference (%)	Standard Deviation (%)
100	99.1	99.55	0.9	0.858426	0.441842
100	99.1	99.55	0.9
100	99.6	99.8	0.4
100	99.3	99.65	0.7
100	99.2	99.6	0.8
100	99.2	99.6	0.8
100	99.4	99.7	0.6
100	99.1	99.55	0.9
100	99.1	99.55	0.9
100	99.6	99.8	0.4
100	99.6	99.8	0.4
100	99.8	99.9	0.2
100	99.8	99.9	0.2
100	99.8	99.9	0.2
100	99.7	99.85	0.3
100	99.5	99.75	0.5
100	99.6	99.8	0.4
100	99.3	99.65	0.7
100	99.3	99.65	0.7
100	99.6	99.8	0.4
100	99.2	99.6	0.8
100	98.9	99.45	1.1
100	99.2	99.6	0.8
100	99.2	99.6	0.8
100	99.2	99.6	0.8
100	99.2	99.6	0.8
100	99.3	99.65	0.7
100	99.2	99.6	0.8
100	99.3	99.65	0.7
100	99.2	99.6	0.8
100	99.2	99.6	0.8
100	99.2	99.6	0.8
100	99.3	99.65	0.7
100	99.5	99.75	0.5
100	99.6	99.8	0.4
100	99.6	99.8	0.4
100	99.7	99.85	0.3
100	99.6	99.8	0.4
100	99.6	99.8	0.4
100	99.3	99.65	0.7
100	99.2	99.6	0.8
100	99.6	99.8	0.4
100	99.2	99.6	0.8
100	99.2	99.6	0.8
100	99.4	99.7	0.6
100	99.3	99.65	0.7
100	99.4	99.7	0.6
100	99.3	99.65	0.7
100	99.4	99.7	0.6
100	99.6	99.8	0.4
100	99.2	99.6	0.8
100	99.2	99.6	0.8
100	99.5	99.75	0.5
100	99.3	99.65	0.7
100	99.2	99.6	0.8
100	99.3	99.65	0.7
100	99.1	99.55	0.9
100	99.4	99.7	0.6
100	98.7	99.35	1.3
100	98.8	99.4	1.2
100	99	99.5	1
100	99.6	99.8	0.4
100	99.9	99.95	0.1
100	100	100	0
100	99.9	99.95	0.1
100	100	100	0
100	99.7	99.85	0.3
100	99.1	99.55	0.9
100	99.1	99.55	0.9
100	98.9	99.45	1.1
100	99.2	99.6	0.8
100	99.2	99.6	0.8
100	99.2	99.6	0.8
100	99.2	99.6	0.8
100	99.3	99.65	0.7
100	99.5	99.75	0.5
100	99.5	99.75	0.5
100	99.6	99.8	0.4
100	99.2	99.6	0.8
100	99.4	99.7	0.6
100	99.2	99.6	0.8
100	99	99.5	1
100	99.1	99.55	0.9
100	99.2	99.6	0.8
100	98.9	99.45	1.1
100	98.6	99.3	1.4
100	98.6	99.3	1.4
100	98.6	99.3	1.4
82.8153	85	83.9076	-2.18474
100	99.5	99.75	0.5
100	99.5	99.75	0.5
100	99.6	99.8	0.4
100	99.2	99.6	0.8
100	99.4	99.7	0.6
100	99.2	99.6	0.8
100	99	99.5	1
100	99.1	99.55	0.9
100	99.2	99.6	0.8
100	98.9	99.45	1.1
100	99.1	99.55	0.9
100	99.1	99.55	0.9
100	99.6	99.8	0.4
100	99.3	99.65	0.7
100	99.2	99.6	0.8
100	99.2	99.6	0.8
100	99.4	99.7	0.6
100	99.1	99.55	0.9
100	99.1	99.55	0.9
100	99.6	99.8	0.4
100	99.6	99.8	0.4
100	99.8	99.9	0.2
100	99.8	99.9	0.2
100	99.8	99.9	0.2
100	99.7	99.85	0.3
100	99.5	99.75	0.5
100	99.6	99.8	0.4
100	99.3	99.65	0.7
100	99.3	99.65	0.7
100	99.6	99.8	0.4
100	99.2	99.6	0.8
100	98.9	99.45	1.1
100	99.2	99.6	0.8
100	99.2	99.6	0.8
100	99.2	99.6	0.8
100	99.2	99.6	0.8
100	99.3	99.65	0.7
100	99.2	99.6	0.8
100	99.3	99.65	0.7
100	99.2	99.6	0.8
100	99.2	99.6	0.8
100	99.2	99.6	0.8
100	99.3	99.65	0.7
100	99.5	99.75	0.5
100	99.6	99.8	0.4
100	99.6	99.8	0.4
100	99.7	99.85	0.3
100	99.6	99.8	0.4
100	99.6	99.8	0.4
100	99.6	99.8	0.4
100	99.6	99.8	0.4
100	99.6	99.8	0.4
100	99.3	99.65	0.7
100	99.3	99.65	0.7
100	99.3	99.65	0.7
100	99.3	99.65	0.7
100	99.3	99.65	0.7
100	99.3	99.65	0.7
100	99.3	99.65	0.7
100	99.3	99.65	0.7
100	99.5	99.75	0.5
100	99.4	99.7	0.6
100	98.8	99.4	1.2
100	99.2	99.6	0.8
100	98.9	99.45	1.1
100	98.9	99.45	1.1
100	99	99.5	1
100	99.2	99.6	0.8
100	99.1	99.55	0.9
100	98.8	99.4	1.2
100	98.9	99.45	1.1
100	99	99.5	1
100	99	99.5	1
100	98.9	99.45	1.1
100	98.7	99.35	1.3
100	98.9	99.45	1.1
100	99	99.5	1
100	98.7	99.35	1.3
100	98.7	99.35	1.3
100	98.7	99.35	1.3
100	99.2	99.6	0.8
100	99.2	99.6	0.8
100	98.9	99.45	1.1
100	99.2	99.6	0.8
100	98.7	99.35	1.3
100	98.8	99.4	1.2
100	98.8	99.4	1.2
100	98.7	99.35	1.3
100	98.7	99.35	1.3
100	98.6	99.3	1.4
100	98.7	99.35	1.3
100	98.7	99.35	1.3
100	98.7	99.35	1.3
100	98.7	99.35	1.3
100	98.7	99.35	1.3
100	98.8	99.4	1.2
100	99.2	99.6	0.8
100	99.3	99.65	0.7
100	98.7	99.35	1.3
100	99	99.5	1
100	98.8	99.4	1.2
100	99	99.5	1
100	98.7	99.35	1.3
100	98.8	99.4	1.2
100	99.2	99.6	0.8
100	99.1	99.55	0.9
100	99.6	99.8	0.4
100	99.3	99.65	0.7
100	99.2	99.6	0.8
100	99.2	99.6	0.8
100	99.3	99.65	0.7
100	99.2	99.6	0.8
100	99	99.5	1
100	99	99.5	1
100	99.2	99.6	0.8
100	99.2	99.6	0.8
100	99.3	99.65	0.7
100	99.1	99.55	0.9
100	98.9	99.45	1.1
100	98.9	99.45	1.1
100	98.9	99.45	1.1
100	99.2	99.6	0.8
100	99.1	99.55	0.9
100	99.1	99.55	0.9
100	99	99.5	1
100	99.2	99.6	0.8
100	98.8	99.4	1.2
100	99.1	99.55	0.9
100	99.1	99.55	0.9
100	99	99.5	1
100	99	99.5	1
100	98.8	99.4	1.2
100	98.7	99.35	1.3
100	98.8	99.4	1.2
100	99	99.5	1
100	99.1	99.55	0.9
100	98.9	99.45	1.1
100	98.9	99.45	1.1
100	98.8	99.4	1.2
100	98.8	99.4	1.2
100	98.9	99.45	1.1
100	99.4	99.7	0.6
100	99.6	99.8	0.4
100	98.5	99.25	1.5
100	100	100	0
100	99.8	99.9	0.2
100	99.9	99.95	0.1
100	98.6	99.3	1.4
100	98.9	99.45	1.1
100	99	99.5	1
100	99	99.5	1
100	99	99.5	1
100	98.8	99.4	1.2
100	98.6	99.3	1.4
100	98.7	99.35	1.3
100	98.7	99.35	1.3
100	98.7	99.35	1.3
100	98.6	99.3	1.4
100	98.6	99.3	1.4
100	98.8	99.4	1.2
100	98.9	99.45	1.1
100	98.6	99.3	1.4
100	99.2	99.6	0.8
100	98.7	99.35	1.3
100	98.7	99.35	1.3
100	98.9	99.45	1.1
100	99.1	99.55	0.9
100	98.7	99.35	1.3
100	98.7	99.35	1.3
100	98.9	99.45	1.1
100	98.7	99.35	1.3
100	99	99.5	1
100	98.9	99.45	1.1
100	98.7	99.35	1.3
100	98.7	99.35	1.3
100	99	99.5	1
100	98.7	99.35	1.3
100	98.8	99.4	1.2
100	98.8	99.4	1.2
100	98.8	99.4	1.2
100	98.8	99.4	1.2
100	99.1	99.55	0.9
100	98.8	99.4	1.2
99	99.1	99.05	-0.1
100	99.1	99.55	0.9
100	99	99.5	1
100	99.4	99.7	0.6
100	99	99.5	1
100	99.1	99.55	0.9
100	99.2	99.6	0.8
100	99.4	99.7	0.6
100	99.4	99.7	0.6
100	99.4	99.7	0.6
100	99.4	99.7	0.6
100	99.5	99.75	0.5
100	99.6	99.8	0.4
100	99.2	99.6	0.8
100	99.2	99.6	0.8
100	99.2	99.6	0.8
100	99.2	99.6	0.8
100	98.7	99.35	1.3
100	99.2	99.6	0.8
100	99.2	99.6	0.8
100	99.2	99.6	0.8
100	99.4	99.7	0.6
100	99.4	99.7	0.6
100	99.2	99.6	0.8
100	99.2	99.6	0.8
100	99.2	99.6	0.8
100	99.4	99.7	0.6
100	99.4	99.7	0.6
100	99.4	99.7	0.6
100	99.4	99.7	0.6
100	99.1	99.55	0.9
100	99.3	99.65	0.7
100	99.1	99.55	0.9
100	98.8	99.4	1.2
100	99	99.5	1
100	99.1	99.55	0.9
100	98.6	99.3	1.4
100	98.2	99.1	1.8
100	98.2	99.1	1.8
100	97.8	98.9	2.2
100	98.4	99.2	1.6
100	98.8	99.4	1.2
100	98.8	99.4	1.2
100	99.4	99.7	0.6
100	99.4	99.7	0.6
100	99.2	99.6	0.8
100	99.4	99.7	0.6
100	99.4	99.7	0.6
100	98.8	99.4	1.2
100	99.3	99.65	0.7
100	99	99.5	1
100	98.9	99.45	1.1
100	99.4	99.7	0.6
100	99.7	99.85	0.3
100	99.9	99.95	0.1
100	98.3	99.15	1.7
100	97.7	98.85	2.3
100	96.5	98.25	3.5
100	97.1	98.55	2.9
100	96.9	98.45	3.1
100	98.2	99.1	1.8
100	99.1	99.55	0.9
100	99.2	99.6	0.8
100	99.3	99.65	0.7
100	99	99.5	1
100	99	99.5	1
100	99	99.5	1
100	99.1	99.55	0.9
100	99.2	99.6	0.8
100	99.4	99.7	0.6
100	99.2	99.6	0.8
100	99.2	99.6	0.8
100	99.2	99.6	0.8
100	99.4	99.7	0.6

## Sheet: Subject 3 SpO2
SpO2_Gold Standard (%)	SpO2_ECG EES (%)	Mean (%)	Difference (%)	Mean Difference (%)	Standard Deviation (%)
100	99.9	99.95	0.1	1.66486	1.74772
100	99.9	99.95	0.1
100	99.9	99.95	0.1
100	100	100	0
100	100	100	0
100	100	100	0
100	100	100	0
100	100	100	0
100	99.8	99.9	0.2
100	99.9	99.95	0.1
100	99	99.5	1
100	99	99.5	1
100	99.1	99.55	0.9
100	99.2	99.6	0.8
100	99.8	99.9	0.2
100	99.8	99.9	0.2
100	99.6	99.8	0.4
100	99.9	99.95	0.1
100	99.6	99.8	0.4
100	99.8	99.9	0.2
100	100	100	0
100	99.9	99.95	0.1
100	100	100	0
100	100	100	0
100	100	100	0
100	100	100	0
100	100	100	0
100	99.8	99.9	0.2
100	99.8	99.9	0.2
100	99.6	99.8	0.4
100	99.4	99.7	0.6
100	99.5	99.75	0.5
100	99.3	99.65	0.7
100	99	99.5	1
100	98.8	99.4	1.2
100	98.8	99.4	1.2
100	98.7	99.35	1.3
100	98.8	99.4	1.2
100	99.3	99.65	0.7
100	99.4	99.7	0.6
100	99.4	99.7	0.6
100	99.4	99.7	0.6
100	98.3	99.15	1.7
100	97.6	98.8	2.4
100	97.3	98.65	2.7
100	97.3	98.65	2.7
100	97.1	98.55	2.9
100	98.2	99.1	1.8
100	98.6	99.3	1.4
100	98.5	99.25	1.5
100	100	100	0
100	100	100	0
100	100	100	0
100	100	100	0
100	100	100	0
100	100	100	0
100	98.3	99.15	1.7
100	98.8	99.4	1.2
100	99.2	99.6	0.8
100	99.3	99.65	0.7
100	99.7	99.85	0.3
100	99.4	99.7	0.6
100	99.3	99.65	0.7
100	99.1	99.55	0.9
100	99.4	99.7	0.6
100	99.4	99.7	0.6
100	99.7	99.85	0.3
100	99.1	99.55	0.9
100	99.2	99.6	0.8
100	98.7	99.35	1.3
100	98.5	99.25	1.5
100	96.9	98.45	3.1
100	97.7	98.85	2.3
100	96.2	98.1	3.8
100	96.1	98.05	3.9
100	96.2	98.1	3.8
100	97.2	98.6	2.8
100	98.3	99.15	1.7
100	99.3	99.65	0.7
100	99	99.5	1
100	98.7	99.35	1.3
100	97.2	98.6	2.8
100	96.9	98.45	3.1
100	98.8	99.4	1.2
100	98.7	99.35	1.3
100	98.7	99.35	1.3
100	98.6	99.3	1.4
100	98.5	99.25	1.5
100	97.6	98.8	2.4
100	98.7	99.35	1.3
100	98.7	99.35	1.3
100	98.6	99.3	1.4
100	98.4	99.2	1.6
100	98.7	99.35	1.3
100	98.7	99.35	1.3
100	98.9	99.45	1.1
100	99	99.5	1
100	99.2	99.6	0.8
100	99	99.5	1
100	98.9	99.45	1.1
100	98.9	99.45	1.1
100	98.6	99.3	1.4
100	98.5	99.25	1.5
100	98.7	99.35	1.3
100	98.7	99.35	1.3
100	98.8	99.4	1.2
100	99.1	99.55	0.9
100	99	99.5	1
100	98.8	99.4	1.2
100	98.6	99.3	1.4
100	98.5	99.25	1.5
100	98.2	99.1	1.8
100	98.3	99.15	1.7
100	98.4	99.2	1.6
100	98.5	99.25	1.5
100	98.4	99.2	1.6
100	98.5	99.25	1.5
100	98.4	99.2	1.6
100	98.6	99.3	1.4
100	98.7	99.35	1.3
100	98.9	99.45	1.1
100	99.3	99.65	0.7
100	99.5	99.75	0.5
99	99.7	99.35	-0.7
99	99.6	99.3	-0.6
99	99.6	99.3	-0.6
99	99.5	99.25	-0.5
99	98.6	98.8	0.4
99	97.7	98.35	1.3
99	96.7	97.85	2.3
100	95.3	97.65	4.7
100	95.3	97.65	4.7
100	96.8	98.4	3.2
100	96.9	98.45	3.1
100	98.6	99.3	1.4
100	99.3	99.65	0.7
98	97.6	97.8	0.4
98	96.9	97.45	1.1
98	96.4	97.2	1.6
98	96.2	97.1	1.8
98	97.1	97.55	0.9
98	98.7	98.35	-0.7
99	99.2	99.1	-0.2
99	98.9	98.95	0.1
99	98	98.5	1
99	97.7	98.35	1.3
99	97.9	98.45	1.1
100	96.5	98.25	3.5
100	95.8	97.9	4.2
100	94.6	97.3	5.4
100	93	96.5	7
100	93.2	96.6	6.8
100	95.9	97.95	4.1
100	98.9	99.45	1.1
99	100	99.5	-1
100	99.4	99.7	0.6
100	100	100	0
100	100	100	0
100	98.7	99.35	1.3
100	98.7	99.35	1.3
100	98.7	99.35	1.3
100	98.7	99.35	1.3
100	98.7	99.35	1.3
100	98.7	99.35	1.3
100	98.7	99.35	1.3
100	98.7	99.35	1.3
100	96.2	98.1	3.8
100	96.2	98.1	3.8
100	93.2	96.6	6.8
100	93.4	96.7	6.6
100	96.2	98.1	3.8
100	96.2	98.1	3.8
100	96.2	98.1	3.8
100	96.2	98.1	3.8
100	98	99	2
100	97.8	98.9	2.2
100	94.4	97.2	5.6
100	96.1	98.05	3.9
100	97.1	98.55	2.9
100	100	100	0
100	100	100	0
100	95.4	97.7	4.6
100	97.8	98.9	2.2
100	98.6	99.3	1.4
100	99.2	99.6	0.8
100	100	100	0
100	100	100	0
100	100	100	0
100	100	100	0
100	100	100	0
100	100	100	0
100	100	100	0
100	100	100	0
100	95.9	97.95	4.1
100	95.8	97.9	4.2
100	96.9	98.45	3.1
100	96.5	98.25	3.5
100	93.6	96.8	6.4
100	91.5	95.75	8.5
100	96.4	98.2	3.6
100	96.1	98.05	3.9
100	94.6	97.3	5.4
100	95.9	97.95	4.1
100	97.2	98.6	2.8
100	98	99	2
100	97.3	98.65	2.7
100	98	99	2
100	98.2	99.1	1.8
100	98.2	99.1	1.8
100	98	99	2
100	98.4	99.2	1.6
100	97.9	98.95	2.1
100	98.6	99.3	1.4
100	97.2	98.6	2.8
100	97.1	98.55	2.9
100	98.9	99.45	1.1
100	98.9	99.45	1.1
100	98.9	99.45	1.1
100	98.9	99.45	1.1
100	98.9	99.45	1.1
100	98.9	99.45	1.1
100	98.9	99.45	1.1
100	99.1	99.55	0.9
100	97.2	98.6	2.8
100	99.9	99.95	0.1
100	99	99.5	1
100	97.1	98.55	2.9
100	96.2	98.1	3.8
100	94.4	97.2	5.6
100	98.9	99.45	1.1
100	98.9	99.45	1.1
100	98.9	99.45	1.1
100	98.9	99.45	1.1
100	98.9	99.45	1.1
100	98.9	99.45	1.1
100	98.9	99.45	1.1
100	98.9	99.45	1.1
100	98.9	99.45	1.1
100	98.9	99.45	1.1
100	98.9	99.45	1.1
100	98.9	99.45	1.1
100	98.9	99.45	1.1
100	96.1	98.05	3.9
100	99.2	99.6	0.8
100	98	99	2
100	96.4	98.2	3.6
100	94.9	97.45	5.1
100	94.9	97.45	5.1
100	94.4	97.2	5.6
100	92.2	96.1	7.8
100	93.6	96.8	6.4
100	93	96.5	7
100	97.2	98.6	2.8
100	97.2	98.6	2.8
100	98	99	2
100	96.5	98.25	3.5
100	95.9	97.95	4.1
100	96.9	98.45	3.1
100	95.4	97.7	4.6
100	92.6	96.3	7.4
100	94.6	97.3	5.4
100	92.4	96.2	7.6
100	99.4	99.7	0.6
100	98.9	99.45	1.1
100	98.9	99.45	1.1
100	95.4	97.7	4.6
100	94.2	97.1	5.8
100	98	99	2
100	98.9	99.45	1.1
100	100	100	0
100	99.8	99.9	0.2
100	98.6	99.3	1.4
100	98.2	99.1	1.8
100	98.5	99.25	1.5
100	94.4	97.2	5.6
100	99.4	99.7	0.6
100	99.4	99.7	0.6
100	99.4	99.7	0.6
100	99.4	99.7	0.6
100	99.4	99.7	0.6
100	99.4	99.7	0.6
100	99.4	99.7	0.6
100	99.4	99.7	0.6
100	99.4	99.7	0.6
100	99.4	99.7	0.6
100	93.4	96.7	6.6
100	100	100	0
100	100	100	0
100	99.9	99.95	0.1
100	99.8	99.9	0.2
100	99.9	99.95	0.1
100	99.4	99.7	0.6
100	97.8	98.9	2.2
100	95.4	97.7	4.6
100	96.2	98.1	3.8
100	98.6	99.3	1.4
100	99.2	99.6	0.8
100	97.5	98.75	2.5
100	95.8	97.9	4.2
100	100	100	0
100	99.4	99.7	0.6
100	99.4	99.7	0.6
100	92.6	96.3	7.4
100	93.4	96.7	6.6
100	96.2	98.1	3.8
100	96.8	98.4	3.2
100	96.5	98.25	3.5
100	99.4	99.7	0.6
100	99.4	99.7	0.6
100	99.4	99.7	0.6
100	99.4	99.7	0.6
100	99.4	99.7	0.6
100	99.4	99.7	0.6
100	98.7	99.35	1.3
100	98	99	2
100	99.2	99.6	0.8
100	99.1	99.55	0.9
100	99.1	99.55	0.9
100	99.4	99.7	0.6
100	99.2	99.6	0.8
100	99.6	99.8	0.4
100	99.3	99.65	0.7
100	98.7	99.35	1.3
100	99.3	99.65	0.7
100	99.4	99.7	0.6
100	99.4	99.7	0.6
100	98.7	99.35	1.3
100	98.7	99.35	1.3
100	98.9	99.45	1.1
100	98.4	99.2	1.6
100	99.7	99.85	0.3
100	99.6	99.8	0.4
100	99.6	99.8	0.4
100	99.6	99.8	0.4
100	99.6	99.8	0.4
100	100	100	0
100	99.6	99.8	0.4
100	99.6	99.8	0.4
100	99.6	99.8	0.4
100	99.6	99.8	0.4
100	99.6	99.8	0.4
100	99.6	99.8	0.4
100	99.4	99.7	0.6
100	98.9	99.45	1.1
100	98.8	99.4	1.2
100	98.2	99.1	1.8
100	98.2	99.1	1.8
100	98.7	99.35	1.3
100	99.2	99.6	0.8
100	100	100	0

## Sheet: Subject 1 RR
RR_Gold Standard (bpm)	RR_ECG EES (bpm)	Mean (bpm)	Difference (bpm)	Mean Difference (bpm)	Standard Deviation (bpm)
54	50.3	52.15	3.7	1.475	1.64678
52	54	53	-2
46	45.9	45.95	0.1
80	77.1	78.55	2.9
64	61.9	62.95	2.1
56	54.3	55.15	1.7
58	56.7	57.35	1.3
69	67	68	2

## Sheet: Subject 2 RR
RR_Gold Standard (bpm)	RR_ECG EES (bpm)	Mean (bpm)	Difference (bpm)	Mean Difference (bpm)	Standard Deviation (bpm)
64	65.3	64.65	-1.3	0.209091	2.79852
60	65.4	62.7	-5.4
64	67.7	65.85	-3.7
66	62.3	64.15	3.7
76	72	74	4
66	66	66	0
76	74.5	75.25	1.5
66	63.4	64.7	2.6
67	66.3	66.65	0.7
62	60.7	61.35	1.3
63	64.1	63.55	-1.1

## Sheet: Subject 3 RR
RR_Gold Standard (bpm)	RR_ECG EES (bpm)	Mean (bpm)	Difference (bpm)	Mean Difference (bpm)	Standard Deviation (bpm)
64	61.9	62.95	2.1	0.811111	1.87228
68	63.7	65.85	4.3
46	48.2	47.1	-2.2
56	57.2	56.6	-1.2
52	52.2	52.1	-0.2
60	57.5	58.75	2.5
78	77	77.5	1
56	55	55.5	1
64	64	64	0
